# Supplementary material for: The Piezo channel is a mechano-sensitive complex component in the mammalian inner ear hair cell
Source: Nat Commun. 2024 Jan 16;15:526. doi: 10.1038/s41467-023-44230-x (PMC10791687; doi:10.1038/s41467-023-44230-x)
Supplement: Supplementary file 4 — Source Data [file 41467_2023_44230_MOESM4_ESM.xlsx]

## Sheet: Fig 1 RNAscope
DHS	PZ1-TMC1		pZ1
n =7							4.03894	0.222912	4.10793	-0.934105	2.0407	2.27157	0.260063	1.99824	-1.34543
0	0					--	0.071651	1.44362	0.445824	2.42283	0.819996	-2.61124	4.53252	1.38789	-1.34543
0.001	8.043	4.9				--	3.42858	3.27467	1.05618	-0.934105	-1.31624	0.745689	-0.045113	-0.748344	1.70633
0.05	48.325	6.4				--	1.59753	0.222912	5.93899	-0.628929	1.43035	0.440514	3.31182	2.60859	-1.04025
0.1	66.9867	8.8				--	1.29235	3.57985	1.05618	2.728	-1.62141	-1.08536	-0.655464	-1.3587	-1.95578
1	82.4706	9.5				--	4.64929	1.74879	1.9717	-1.54446	0.209644	2.88192	2.70147	-0.137993	-1.34543
2	100	8.6				--	1.59753	-0.38744	5.93899	-1.23928	-1.92659	-1.39054	-0.96064	0.472359	2.01151
5	100	2.5				--	4.03894	4.1902	1.36135	2.728	-2.53694	2.88192	1.48077	-1.3587	0.18045
50		--	36.6	3.5		--	1.59753	-0.692616	2.58205	-0.934105	1.43035	-0.475014	-0.350288	1.99824	-1.04025
100		--	43.6	4.7		--	1.59753	1.13844	4.71828	0.286598	-1.92659	-0.169838	3.00664	-1.66387	-1.04025
300		--	55	6.3	66	5	3.42858	2.96949	1.9717	2.11765	-0.400707	1.66122	1.78594	3.52412	1.70633
1000		--	95	4.9			0.071651	-0.082264	1.36135	-3.07034	-2.23176	-1.39054	3.31182	-1.05352	-0.429901
0.6	2.72535	0.862453	2.0805	2.95092	-1.04025	-0.918182	2.51306	2.35914	3.49758	-1.84963	-2.53694	1.96639	2.70147	3.52412	-1.6506
0.65	0.894299	0.557278	0.859798	-1.62672	-0.735077	-2.74924	-0.233524	2.66432	-1.08005	-0.934105	0.51482	-2.30607	3.617	-1.66387	-1.34543
0.7	6.38746	3.30386	-1.27643	1.73021	-2.87131	-0.918182	-0.233524	1.74879	-0.164528	-5.51174	-3.14729	-2.00089	4.53252	2.60859	2.01151
0.75	3.03053	5.13491	0.859798	-0.711193	-3.48166	1.52322	2.51306	3.88502	2.88723	-3.68069	-1.31624	1.35604	2.09112	-1.05352	-0.429901
0.8	5.16676	2.08316	1.47015	0.204334	-0.429901	-3.35959	0.071651	1.74879	-1.08005	-2.15481	-2.53694	-1.39054	3.92217	2.91377	1.40115
0.85	2.42018	1.4728	-1.58161	2.95092	1.40115	-3.05441	2.81823	2.05397	-0.164528	-4.29104	-2.84211	1.05086	0.260063	0.167183	0.18045
0.9	2.115	3.60903	-0.66608	-1.01637	-1.34543	-0.613007	1.90271	5.10572	2.88723	-3.07034	0.51482	-2.30607	3.92217	3.21894	-1.6506
0.95	5.47194	2.38833	1.77533	3.25609	-1.95578	1.21805	1.90271	-0.082264	-1.38523	-2.15481	-4.06282	-1.39054	-0.655464	-0.137993	3.23221
1	1.50465	0.557278	-0.971256	-0.100842	0.485626	-0.918182	5.86999	0.528088	0.140648	-4.90139	-2.84211	1.35604	2.70147	3.52412	-1.6506
1.05	4.55641	0.252102	-0.360905	0.814686	0.18045	-0.002655	2.20788	2.66432	3.19241	-1.84963	0.209644	-2.00089	0.565239	-1.66387	1.40115
1.1	1.50465	3.60903	4.21673	3.25609	-1.95578	3.65945	4.03894	-0.997791	-1.99558	0.286598	-2.23176	-0.169838	1.78594	2.60859	-0.735077
1.15	1.50465	0.862453	0.859798	-1.01637	-0.124725	1.52322	4.03894	-0.38744	-0.164528	-2.15481	0.209644	-2.61124	3.31182	-1.05352	-0.124725
1.2	4.25123	0.252102	1.16497	1.11986	-0.124725	-0.613007	2.81823	1.74879	2.58205	-0.323753	-2.84211	-2.61124	0.870415	3.21894	1.09598
1.25	0.283947	0.862453	2.99603	0.204334	-1.34543	-0.307831	5.25964	-1.91332	-1.38523	2.42283	-3.75764	2.27157	4.8377	-0.748344	0.485626
1.3	2.42018	4.21939	3.60638	-1.62672	0.790802	1.52322	2.81823	0.528088	-0.774879	-1.23928	0.51482	-2.91642	1.78594	2.60859	1.70633
1.35	0.589123	2.38833	-0.360905	0.50951	-1.34543	-1.83371	1.59753	1.44362	3.80276	-0.323753	-1.62141	-0.78019	4.22735	-0.748344	-0.429901
1.4	0.283947	2.08316	-0.055729	-3.76295	-2.26096	-3.05441	4.03894	-2.21849	0.445824	1.5073	0.819996	1.05086	1.78594	1.08271	2.31668
1.45	2.72535	4.21939	2.0805	-1.62672	-0.124725	-3.05441	0.987179	0.222912	1.05618	-1.54446	2.65105	-1.39054	0.870415	-1.05352	-0.429901
1.5	-1.85228	3.30386	-1.27643	-1.01637	-2.56613	-0.613007	1.59753	-0.38744	3.49758	-0.323753	1.12517	1.35604	4.22735	-0.748344	2.31668
1.55	1.50465	1.77798	-0.971256	-3.45777	1.70633	-2.44406	2.20788	-1.91332	3.19241	2.728	3.56658	-1.08536	1.17559	0.777534	0.18045
1.6	0.894299	4.82974	0.249447	1.11986	-3.48166	-2.13889	0.071651	-0.082264	2.27688	-1.84963	1.73552	-2.00089	3.617	-0.443169	4.14774
1.65	0.589123	1.77798	0.554623	-2.84742	-0.124725	-0.613007	1.29235	-0.082264	3.19241	-1.23928	0.51482	1.35604	0.260063	3.52412	1.09598
1.7	3.3357	1.16763	-2.19196	-1.32154	-3.17648	2.43875	1.29235	-0.997791	4.41311	2.42283	4.78728	-4.13712	0.565239	-0.443169	5.36844
1.75	0.589123	3.91421	-1.27643	1.73021	-0.735077	1.52322	0.682003	1.74879	1.05618	-1.54446	-1.01106	-2.61124	3.31182	4.13447	2.62186
1.8	2.115	0.862453	1.16497	-2.23707	-3.78683	-0.613007	4.34411	-0.082264	2.58205	-1.23928	-1.62141	-1.08536	-0.045113	-0.443169	7.19949
1.85	4.86158	4.52456	-0.360905	-0.711193	-2.87131	-0.002655	1.59753	-0.082264	5.02346	0.286598	0.819996	-3.2216	2.39629	2.30341	3.53738
1.9	2.115	-0.053074	-0.055729	0.50951	-3.78683	3.35428	1.59753	1.74879	1.36135	0.89695	-3.45247	-0.169838	0.565239	0.167183	8.11502
1.95	5.47194	2.38833	1.47015	-1.9319	-1.95578	0.607697	6.78552	1.13844	1.05618	-0.934105	-2.53694	-1.08536	2.09112	-0.443169	2.92703
2	2.72535	-0.053074	2.38568	1.73021	-3.17648	-0.918182	1.59753	-0.082264	4.41311	0.286598	-0.705883	-1.69572	5.14288	2.30341	6.28397
2.05	3.3357	0.862453	-1.88678	-0.711193	-1.34543	-0.307831	2.81823	0.528088	3.80276	2.11765	-4.06282	1.96639	1.48077	-0.443169	1.09598
2.1	6.08229	-0.663425	0.249447	-0.406017	-2.56613	1.52322	6.17517	1.44362	1.9717	-1.54446	-1.92659	-1.69572	2.09112	1.99824	4.45291
2.15	1.19947	-0.968601	2.69085	2.34056	-0.735077	2.13357	1.90271	-1.60814	2.88723	-2.15481	-1.31624	-2.61124	2.39629	-1.96905	-1.34543
2.2	1.80983	-0.663425	0.859798	-3.45777	1.09598	-1.22336	2.51306	1.13844	5.32864	-0.323753	-2.23176	1.66122	0.565239	1.08271	1.40115
2.25	3.03053	0.252102	-0.360905	-2.23707	0.790802	-0.002655	4.95446	1.74879	1.9717	-4.29104	-1.31624	-1.39054	3.00664	0.472359	0.18045
2.3	0.283947	-1.57895	0.554623	-0.100842	1.40115	1.21805	1.59753	-1.30297	1.66653	-3.37551	-1.01106	-0.475014	-0.655464	-0.748344	-1.04025
2.35	1.80983	1.77798	3.60638	-3.1526	1.09598	3.35428	3.73376	0.222912	3.19241	-1.23928	-2.23176	3.1871	0.260063	2.60859	1.70633
2.4	-0.021229	0.252102	2.38568	-1.32154	2.01151	0.912872	4.03894	2.96949	1.36135	-2.45998	-0.095531	0.745689	2.70147	-1.96905	-0.735077
2.45	-1.24193	3.91421	0.859798	2.34056	-1.34543	-0.307831	0.682003	-1.30297	0.140648	-4.59621	-0.400707	1.05086	-0.96064	-0.137993	3.23221
2.5	0.283947	1.4728	2.38568	-0.100842	1.40115	0.302521	1.90271	-0.692616	0.750999	-4.29104	-1.31624	4.71298	0.260063	-0.137993	-0.429901
2.55	-3.68334	4.21939	4.82708	4.17162	-1.6506	2.74393	1.90271	2.35914	2.88723	-0.323753	1.12517	1.66122	0.565239	-1.66387	2.31668
2.6	-3.37816	2.08316	0.859798	4.17162	2.01151	3.0491	0.071651	-0.692616	-1.08005	-4.29104	1.12517	2.27157	-0.045113	2.30341	0.790802
2.65	-0.021229	6.35562	-0.66608	1.73021	-3.78683	0.302521	0.376827	-0.692616	0.140648	-5.20657	0.819996	2.88192	2.09112	-1.3587	-0.735077
2.7	-3.68334	2.08316	-0.360905	3.86644	-0.124725	-0.002655	1.29235	2.35914	2.27688	-3.68069	2.95623	-1.08536	-0.045113	0.472359	3.53738
2.75	-0.936756	5.74527	3.60638	2.34056	-3.78683	0.302521	-1.14905	0.833263	1.66653	-3.68069	2.0407	0.440514	0.260063	-0.748344	-1.04025
2.8	2.72535	0.862453	-0.360905	0.50951	-1.95578	2.13357	0.682003	-0.692616	-1.38523	-5.81692	1.12517	0.135338	4.8377	-0.443169	1.09598
2.85	-0.326405	6.05044	-0.360905	2.03539	-2.87131	-1.22336	0.987179	1.44362	-0.469704	-4.90139	2.65105	-2.91642	1.48077	4.43964	-0.735077
2.9	1.19947	0.862453	0.859798	-1.01637	-2.56613	-0.613007	-1.7594	1.44362	2.88723	-0.628929	2.65105	-0.169838	2.09112	0.167183	-0.429901
2.95	3.64088	4.82974	3.3012	-1.62672	-0.124725	-0.002655	0.682003	-2.21849	1.66653	-1.54446	0.209644	0.440514	4.53252	1.69306	2.01151
3	-0.326405	-0.35825	0.554623	1.42504	-2.26096	1.8284	1.59753	-1.91332	-0.469704	-2.45998	1.12517	-3.2216	0.565239	2.91377	-1.04025
3.05	0.894299	3.30386	0.859798	-0.711193	2.92703	-1.83371	-2.36976	2.05397	1.9717	-0.628929	0.819996	-1.08536	2.09112	0.167183	1.70633
3.1	3.94606	0.862453	0.859798	-1.62672	-2.56613	-1.22336	-0.5387	-2.52367	5.32864	1.81248	-2.23176	1.05086	2.39629	4.43964	0.790802
3.15	1.19947	3.30386	4.82708	1.11986	0.790802	2.43875	2.20788	-2.21849	1.36135	-0.628929	-2.53694	-2.00089	-0.045113	0.167183	-0.124725
3.2	2.42018	0.252102	0.859798	-1.01637	0.790802	-2.13889	-1.7594	1.13844	1.05618	-0.628929	-0.095531	-1.08536	2.70147	-0.137993	2.92703
3.25	4.55641	2.38833	0.249447	-1.62672	-0.429901	-0.307831	0.682003	0.833263	1.9717	1.5073	-4.67317	1.35604	2.39629	3.21894	-1.04025
3.3	1.19947	2.69351	-1.27643	0.814686	2.62186	-0.307831	2.81823	-1.60814	4.71828	3.03318	-3.45247	-2.30607	1.48077	-1.3587	-0.429901
3.35	3.03053	1.77798	-0.055729	-1.01637	-1.95578	-2.74924	-1.14905	-0.082264	1.36135	-1.84963	-0.705883	-0.169838	3.92217	1.69306	-0.429901
3.4	3.64088	2.69351	0.554623	-0.711193	0.18045	-0.613007	-0.5387	2.66432	0.750999	-0.934105	-3.14729	3.1871	0.260063	-1.3587	-0.429901
3.45	-0.326405	-0.053074	-3.10749	1.42504	-0.429901	-4.88547	4.03894	-0.38744	2.27688	1.5073	-2.23176	-0.78019	0.260063	-1.66387	3.84256
3.5	0.894299	3.91421	-2.80231	-0.100842	-1.04025	-3.05441	0.376827	0.528088	4.10793	-0.323753	2.0407	-0.169838	3.31182	2.91377	-0.124725
3.55	2.42018	0.252102	-1.27643	-1.32154	3.53738	-3.35959	0.682003	2.35914	0.750999	-1.84963	-1.31624	3.49227	-0.96064	-1.96905	3.23221
3.6	-0.63158	3.30386	1.47015	1.42504	-0.735077	-3.66476	3.73376	2.35914	1.05618	-0.934105	-0.705883	-0.78019	-0.655464	-1.66387	2.62186
3.65	0.283947	-0.053074	-0.971256	0.204334	0.790802	-2.13889	3.12341	-0.692616	1.66653	1.20213	2.0407	-1.39054	2.70147	1.08271	0.790802
3.7	1.50465	1.4728	-1.27643	-2.54225	-0.124725	-3.96994	1.90271	-0.082264	4.71828	-0.323753	1.73552	1.05086	-0.655464	-1.3587	2.92703
3.75	-1.24193	2.69351	-0.66608	-0.406017	-1.95578	0.302521	3.42858	2.35914	1.05618	-2.76516	-1.01106	-0.475014	-0.655464	1.38789	-0.124725
3.8	-0.326405	1.16763	1.77533	0.814686	1.70633	-2.13889	5.86999	-0.692616	1.05618	-1.84963	-0.095531	-1.39054	3.00664	2.60859	-0.735077
3.85	2.115	4.52456	0.554623	-1.62672	-1.04025	0.912872	2.20788	-0.692616	1.05618	-0.628929	2.65105	0.440514	-0.045113	0.777534	2.01151
3.9	-2.15746	1.16763	-0.055729	-0.406017	-0.429901	-1.83371	1.59753	-0.38744	3.19241	-0.628929	-2.23176	2.27157	0.260063	3.82929	-1.95578
3.95	-1.24193	5.44009	-0.055729	2.03539	1.09598	1.8284	4.95446	2.05397	1.05618	-3.37551	-1.92659	-0.78019	4.8377	0.777534	-1.6506
4	1.80983	1.77798	3.91156	-2.23707	-0.735077	-2.44406	-0.233524	-1.60814	-0.774879	-2.76516	0.819996	-0.169838	-0.350288	1.38789	-0.124725
4.05	-1.24193	2.99868	-0.66608	-2.54225	3.84256	2.13357	-1.45423	-1.60814	0.445824	-0.323753	-1.62141	2.88192	-0.350288	4.13447	-2.26096
4.1	-0.63158	3.60903	0.859798	1.11986	0.18045	-2.74924	1.29235	0.222912	2.88723	0.89695	-1.92659	-2.00089	4.53252	-0.443169	0.18045
4.15	3.3357	1.77798	1.77533	-2.54225	0.18045	1.52322	0.071651	2.05397	3.49758	-1.84963	-1.31624	-1.39054	-0.045113	1.69306	-1.6506
4.2	1.50465	5.74527	-2.49714	-2.23707	3.53738	-3.05441	-1.45423	-2.52367	1.05618	-0.323753	-0.400707	2.88192	-0.045113	4.43964	-1.04025
4.25	1.80983	0.557278	1.16497	0.204334	-0.429901	-0.307831	0.071651	-2.52367	1.36135	1.20213	-4.06282	-0.169838	2.39629	-0.443169	2.31668
4.3	2.72535	2.38833	-1.58161	0.814686	0.485626	-1.83371	4.03894	0.222912	2.27688	3.03318	-3.14729	-0.78019	-0.655464	1.69306	-2.56613
4.35	3.94606	1.16763	-0.971256	-1.62672	0.790802	-0.918182	-0.233524	1.44362	3.80276	-0.323753	0.51482	0.135338	-0.045113	3.21894	-0.735077
4.4	1.80983	0.557278	1.16497	-1.01637	-1.34543	1.8284	-0.843876	-3.4392	1.66653	-2.15481	-3.75764	2.57674	1.48077	-0.137993	3.23221
4.45	3.03053	3.60903	-0.360905	2.64574	1.40115	-0.002655	1.90271	-2.52367	1.66653	-0.934105	-4.06282	-1.08536	0.565239	1.08271	-0.735077
4.5	3.94606	0.557278	4.21673	-1.01637	-1.34543	3.0491	2.51306	-0.38744	1.66653	0.286598	-2.53694	-2.00089	-0.045113	1.99824	0.485626
4.55	-0.936756	2.69351	1.47015	-0.406017	-1.95578	-0.613007	-1.14905	0.528088	5.63381	-2.15481	-1.31624	1.96639	-0.350288	-1.66387	2.01151
4.6	-0.021229	-0.053074	4.52191	2.34056	-0.124725	3.0491	-0.5387	-2.21849	5.63381	-3.37551	-3.75764	-1.08536	1.48077	0.777534	-0.735077
4.65	3.03053	0.862453	1.47015	1.42504	-3.78683	-0.002655	0.987179	-1.30297	2.27688	-2.76516	-3.75764	-1.69572	-3.09687	1.08271	1.40115
4.7	-0.326405	1.77798	4.82708	-0.711193	-1.95578	1.52322	-0.843876	1.44362	2.88723	1.81248	0.209644	0.745689	-2.18134	-1.66387	1.09598
4.75	-0.936756	-0.053074	0.859798	2.03539	-0.124725	1.52322	-1.14905	3.27467	3.80276	-1.54446	0.819996	1.35604	0.870415	1.38789	-0.124725
4.8	0.283947	3.91421	2.69085	3.56127	-3.48166	-0.613007	-0.233524	0.833263	6.54934	-2.15481	-1.01106	-1.39054	-2.48652	1.38789	2.31668
4.85	2.72535	-0.053074	0.249447	0.50951	-1.6506	2.13357	0.071651	1.13844	3.80276	0.89695	0.819996	-0.475014	-3.09687	-1.3587	2.01151
4.9	-0.326405	0.862453	3.91156	0.50951	-1.6506	-2.74924	-1.7594	2.35914	1.66653	-1.54446	4.4821	2.57674	0.565239	0.777534	0.790802
4.95	-0.021229	2.38833	0.859798	2.95092	-2.56613	-2.44406	2.20788	5.10572	1.9717	-1.54446	2.95623	0.440514	-1.26582	1.38789	2.01151
5	3.03053	1.16763	2.38568	2.64574	0.790802	-2.74924	-0.233524	1.44362	4.41311	0.286598	1.73552	-1.39054	-0.96064	-1.05352	-0.124725
5.05	-0.63158	4.21939	0.859798	-1.01637	-1.6506	-4.58029	-0.843876	0.528088	4.10793	-4.59621	1.73552	0.135338	1.78594	1.38789	-0.124725
5.1	-0.021229	1.77798	3.3012	-0.406017	-1.95578	-1.22336	4.03894	0.833263	1.36135	-2.15481	3.2614	1.96639	3.00664	1.99824	2.01151
5.15	-0.326405	1.4728	2.38568	3.56127	2.01151	-4.88547	-0.843876	4.1902	1.05618	-2.15481	-0.400707	-1.39054	0.260063	0.472359	-1.04025
5.2	0.894299	4.21939	3.60638	0.204334	-2.87131	-3.96994	3.12341	2.05397	1.36135	-4.90139	-1.01106	-2.30607	1.78594	2.30341	-1.95578
5.25	-1.54711	2.08316	3.60638	-0.711193	-4.09201	-0.918182	-1.14905	-0.38744	-0.469704	-0.323753	-0.095531	0.135338	5.14288	4.43964	0.790802
5.3	-0.326405	4.52456	3.60638	-0.100842	-0.429901	-2.74924	1.29235	0.222912	1.36135	-3.68069	-1.62141	2.88192	-0.350288	1.99824	-0.429901
5.35	2.115	2.99868	4.82708	3.86644	-4.70236	1.21805	-0.5387	2.96949	-0.774879	1.5073	-1.31624	0.135338	-0.655464	2.60859	-1.95578
5.4	1.50465	1.16763	3.3012	-0.100842	-4.39719	-2.44406	0.987179	4.49537	-1.99558	-3.07034	0.819996	-0.169838	0.260063	4.74482	0.790802
5.45	-0.021229	6.05044	3.60638	-0.100842	-0.429901	-1.83371	-2.06458	0.833263	2.58205	0.286598	-0.705883	1.05086	-0.96064	0.472359	0.18045
5.5	1.50465	1.4728	0.249447	1.42504	-5.31271	1.52322	-0.233524	1.74879	-1.69041	-2.76516	-1.01106	3.1871	-3.70722	-0.137993	-0.429901
5.55	4.55641	0.862453	3.3012	2.64574	-3.48166	-2.44406	-1.45423	2.66432	1.66653	-0.323753	1.12517	0.135338	-3.09687	2.30341	2.62186
5.6	0.894299	1.77798	-1.58161	-1.01637	0.485626	-0.613007	0.682003	6.32643	-0.164528	-2.76516	-1.92659	-0.475014	0.870415	-2.27422	2.31668
5.65	-0.021229	-0.053074	-0.360905	-1.62672	-3.17648	-1.22336	-3.28528	3.27467	1.9717	-1.23928	1.12517	1.35604	-1.26582	-1.96905	0.18045
5.7	1.19947	2.69351	-3.10749	0.814686	-2.26096	-2.74924	0.071651	2.66432	2.88723	-2.76516	-1.62141	3.49227	-1.26582	2.60859	2.62186
5.75	2.115	-0.663425	-1.58161	1.42504	0.18045	1.21805	-2.67493	4.49537	2.88723	-2.15481	-0.705883	-0.78019	1.48077	-0.748344	2.92703
5.8	-3.37816	-1.57895	-0.055729	-2.54225	-3.17648	-2.74924	1.90271	3.88502	4.71828	-3.07034	-1.01106	-1.08536	2.39629	-0.748344	-0.735077
5.85	-2.15746	2.08316	-1.88678	-3.1526	-1.34543	-2.74924	-1.7594	2.05397	1.9717	-3.07034	-1.01106	-0.475014	-0.350288	1.69306	0.790802
5.9	-0.63158	-1.88413	2.99603	-1.32154	1.09598	0.912872	1.90271	2.05397	4.71828	-2.76516	-1.31624	2.57674	0.260063	2.30341	3.53738
5.95	0.283947	-0.663425	-1.27643	1.11986	-2.87131	-3.96994	-1.45423	1.44362	0.750999	-1.84963	-1.62141	-0.169838	1.78594	0.167183	0.18045
6	-3.37816	2.38833	1.16497	-2.23707	-1.6506	-2.13889	2.20788	1.13844	2.88723	-0.018578	-0.400707	0.135338	0.870415	0.472359	0.18045
6.05	-2.15746	-0.35825	0.859798	-1.9319	1.70633	-0.613007	0.071651	4.49537	-1.69041	-0.934105	-1.31624	1.05086	-1.26582	4.13447	3.84256
6.1	0.894299	2.08316	-1.88678	-0.100842	-2.87131	-3.96994	1.29235	-0.082264	3.49758	0.591774	-0.705883	3.1871	0.260063	-0.443169	-1.6506
6.15	3.3357	3.30386	2.38568	1.11986	-1.95578	-1.83371	0.376827	1.74879	-0.774879	-2.15481	-0.705883	0.135338	2.70147	0.472359	-1.6506
6.2	-0.326405	0.557278	-2.80231	-1.9319	2.62186	-2.13889	0.682003	0.222912	1.9717	1.5073	-1.01106	0.745689	0.870415	3.21894	1.70633
6.25	0.894299	4.21939	-0.971256	-1.62672	-1.34543	-3.66476	0.987179	0.528088	-1.69041	-0.934105	-0.095531	3.1871	0.260063	1.99824	-1.6506
6.3	1.80983	2.08316	-0.971256	-1.32154	-3.17648	1.52322	-0.5387	1.74879	1.66653	1.81248	-1.31624	0.135338	0.870415	0.777534	-2.26096
6.35	3.94606	1.16763	-1.27643	0.50951	0.485626	-2.13889	0.376827	-0.38744	0.445824	-1.84963	0.209644	1.35604	4.22735	1.99824	-0.429901
6.4	1.19947	4.52456	4.52191	-3.1526	-3.17648	-2.13889	-0.5387	3.88502	1.05618	0.591774	-1.62141	3.1871	0.870415	3.52412	0.790802
6.45	0.283947	0.252102	0.249447	-3.45777	-3.17648	0.607697	-1.14905	1.44362	0.750999	-3.37551	1.43035	-0.78019	0.870415	0.167183	-3.48166
6.5	2.115	0.252102	2.99603	-1.62672	-1.04025	-4.58029	-0.843876	6.32643	-0.774879	-3.37551	-1.01106	1.35604	2.70147	-0.748344	-1.6506
6.55	3.94606	4.52456	4.21673	-0.100842	-2.26096	-3.35959	-1.14905	1.74879	1.36135	-2.45998	2.0407	-0.78019	4.8377	2.91377	2.92703
6.6	0.589123	0.557278	2.69085	-2.54225	-3.48166	0.302521	0.071651	7.54713	-1.38523	-4.29104	-0.705883	-0.169838	1.48077	-0.137993	-0.124725
6.65	0.589123	1.16763	6.65814	-1.9319	-1.34543	-3.66476	-0.843876	2.66432	1.66653	-0.018578	2.34587	0.135338	1.48077	-1.96905	0.18045
6.7	1.19947	4.82974	2.38568	1.42504	1.40115	-3.35959	1.29235	6.93678	-2.60593	-3.37551	-1.92659	-1.08536	1.78594	-0.443169	1.40115
6.75	4.25123	2.08316	2.99603	-2.23707	-1.95578	0.607697	-0.5387	0.833263	0.445824	-0.628929	-0.095531	2.88192	4.53252	2.91377	2.31668
6.8	2.42018	1.77798	4.82708	-0.100842	-0.735077	-3.05441	1.29235	3.88502	0.140648	-0.628929	-4.36799	0.745689	-0.350288	0.777534	-0.735077
6.85	-0.936756	4.21939	1.16497	-0.100842	1.70633	-1.52853	-0.5387	-0.082264	-1.69041	-0.323753	-0.705883	4.10262	-1.26582	0.167183	0.18045
6.9	0.894299	-0.35825	2.99603	-2.23707	-3.17648	1.21805	3.73376	2.66432	1.9717	3.03318	-3.45247	1.66122	0.260063	2.60859	3.53738
6.95	2.72535	0.252102	0.554623	1.73021	-3.78683	-3.66476	-0.233524	-0.38744	-1.08005	-0.628929	-1.01106	5.32333	2.39629	3.82929	-0.429901
7	-0.021229	2.38833	-0.971256	-3.1526	-1.6506	-2.13889	4.64929	1.44362	1.05618	1.5073	-1.92659	1.66122	0.565239	1.08271	-0.735077
7.05	0.589123	-1.57895	3.3012	-0.100842	-3.48166	-0.002655	0.987179	-0.997791	-0.164528	-0.628929	-1.62141	5.93368	-0.655464	1.69306	0.18045
7.1	2.42018	-0.053074	-3.10749	-2.84742	-3.78683	-4.58029	3.42858	0.833263	0.445824	-0.934105	-0.095531	0.135338	1.48077	3.52412	0.790802
7.15	-0.021229	5.13491	-3.10749	-2.23707	-2.56613	-3.35959	-0.5387	0.528088	3.19241	0.89695	-0.705883	2.88192	4.53252	3.21894	-1.95578
7.2	-0.326405	1.77798	-0.055729	-2.54225	2.01151	-0.307831	0.071651	-0.38744	-0.774879	-2.45998	1.73552	-0.475014	4.8377	-0.748344	-0.429901
7.25	3.94606	2.99868	-2.80231	-1.9319	-2.87131	-4.27512	1.90271	3.27467	2.58205	-0.018578	0.209644	1.96639	2.39629	0.777534	2.62186
7.3	-1.54711	5.74527	-0.055729	-2.23707	-1.95578	-2.74924	0.682003	0.222912	1.36135	-1.23928	3.87175	-2.91642	1.48077	2.91377	-0.124725
7.35	-0.63158	1.77798	-0.360905	-3.76295	2.01151	0.912872	3.12341	3.88502	0.750999	-3.07034	-0.705883	0.135338	3.92217	0.472359	-1.6506
7.4	0.894299	3.60903	-1.27643	-3.45777	-1.04025	-1.22336	-0.233524	-0.38744	4.41311	1.5073	2.34587	-2.61124	3.92217	-0.748344	-0.735077
7.45	-2.15746	6.05044	2.0805	-3.45777	-2.56613	-1.83371	4.03894	1.44362	0.140648	-2.15481	-1.31624	0.440514	-1.26582	1.38789	3.53738
7.5	3.3357	1.16763	-0.055729	-2.54225	-1.34543	2.13357	-0.233524	1.44362	0.445824	-1.23928	1.43035	-2.91642	-1.26582	3.21894	-1.04025
7.55	-0.63158	0.862453	0.249447	-3.1526	0.485626	-1.83371	2.20788	0.528088	2.27688	-0.018578	0.209644	2.27157	0.870415	1.08271	-0.429901
7.6	3.64088	5.44009	2.38568	-1.62672	-3.48166	-1.52853	0.376827	3.88502	-0.164528	-0.934105	-0.705883	-0.475014	1.48077	-0.748344	1.70633
7.65	-0.021229	0.252102	-0.971256	-2.84742	-3.78683	2.74393	-0.233524	0.528088	1.9717	0.591774	2.0407	5.01815	-1.57099	0.472359	4.45291
7.7	3.03053	-0.35825	0.554623	-0.711193	-1.34543	-0.307831	2.51306	3.88502	-0.164528	-2.45998	-1.62141	1.35604	-0.96064	2.60859	2.31668
7.75	-1.54711	2.38833	2.99603	-1.32154	-1.34543	-2.44406	1.29235	0.222912	-0.774879	-2.15481	2.95623	3.49227	2.09112	0.167183	-0.124725
7.8	0.894299	2.08316	-0.971256	0.50951	-4.09201	-0.307831	3.73376	2.05397	3.19241	0.89695	-2.53694	1.05086	-2.79169	0.167183	1.40115
7.85	-2.15746	0.557278	-0.360905	-0.406017	-3.17648	-1.22336	0.376827	3.27467	-0.469704	-2.76516	-1.92659	2.27157	-1.57099	-0.443169	3.23221
7.9	0.894299	2.69351	2.0805	0.50951	-0.735077	-3.35959	1.90271	0.528088	-0.164528	-0.018578	-1.92659	1.05086	-1.57099	2.60859	-1.34543
7.95	-1.85228	3.30386	-0.055729	-1.62672	-1.6506	-2.13889	0.376827	3.88502	1.05618	0.286598	-2.84211	0.440514	-3.40205	1.69306	-2.87131
8	1.19947	1.77798	1.47015	-0.100842	-2.87131	-1.22336	-0.5387	1.13844	-2.30076	-1.84963	0.209644	0.440514	1.17559	-1.3587	-1.34543
8.05	0.589123	2.99868	3.3012	-1.9319	-2.87131	-3.96994	1.90271	2.66432	-0.469704	2.11765	-4.36799	0.135338	-2.48652	0.167183	0.18045
8.1	2.72535	6.05044	1.16497	2.95092	0.485626	-3.35959	0.682003	4.80055	0.140648	-0.323753	-0.705883	3.49227	-0.045113	4.13447	-2.26096
8.15	2.42018	2.99868	3.3012	-1.32154	-2.26096	0.302521	4.03894	3.57985	-2.91111	-0.018578	-2.53694	-1.39054	-0.96064	2.30341	-1.95578
8.2	3.64088	2.08316	3.3012	2.95092	-1.34543	-3.66476	-1.14905	5.71608	-1.08005	4.25388	-1.31624	1.66122	-0.350288	0.777534	-0.124725
8.25	3.3357	5.44009	0.859798	-1.62672	-1.04025	-3.96994	0.987179	3.88502	-0.469704	-0.323753	0.209644	-2.00089	0.870415	1.99824	2.31668
8.3	3.03053	2.99868	2.38568	2.03539	1.70633	-0.613007	1.29235	2.66432	-1.99558	0.89695	-1.62141	-0.169838	-1.26582	4.43964	1.40115
8.35	2.72535	0.557278	1.47015	-0.100842	-1.34543	-2.13889	-0.843876	6.32643	1.05618	3.94871	2.34587	0.745689	0.565239	0.777534	0.485626
8.4	0.283947	2.38833	1.16497	1.11986	-2.56613	-3.66476	3.12341	1.74879	-0.774879	1.20213	-1.31624	-2.00089	-0.96064	3.52412	1.40115
8.45	2.115	4.52456	2.38568	0.814686	-2.56613	-2.44406	-1.7594	2.96949	-0.774879	2.42283	0.209644	2.27157	2.70147	4.13447	4.75809
8.5	0.283947	0.557278	2.38568	-0.406017	0.790802	1.21805	0.682003	1.74879	2.88723	1.81248	0.819996	-1.39054	-0.655464	1.69306	3.23221
8.55	3.94606	0.252102	1.77533	3.25609	-2.26096	-1.52853	0.682003	0.222912	-0.774879	-0.018578	-0.705883	1.66122	4.53252	5.05	0.485626
8.6	-0.021229	3.60903	2.99603	-0.406017	-2.26096	-1.22336	0.987179	3.27467	-0.164528	1.81248	3.56658	0.135338	1.78594	0.777534	0.485626
8.65	3.3357	1.4728	3.60638	0.814686	-0.429901	2.13357	4.03894	-1.30297	2.58205	-0.934105	-0.400707	0.135338	5.75323	2.30341	2.01151
8.7	-0.936756	0.557278	2.0805	-2.23707	1.70633	-0.002655	0.376827	-2.21849	-1.08005	-1.84963	1.12517	3.49227	1.48077	1.99824	1.09598
8.75	1.50465	0.862453	3.60638	-1.62672	-1.34543	-0.613007	2.51306	0.833263	-0.469704	3.03318	1.73552	-0.169838	4.53252	0.167183	-1.95578
8.8	-0.021229	2.69351	5.13226	-1.32154	-3.78683	0.302521	0.682003	-2.52367	1.9717	-0.628929	0.51482	1.66122	-0.655464	2.91377	-1.95578
8.85	-0.936756	-1.88413	1.77533	-4.3733	-2.56613	2.13357	-1.45423	-0.082264	-1.38523	-1.54446	3.2614	0.135338	2.70147	-1.3587	1.09598
8.9	3.94606	-1.57895	2.69085	-0.711193	-1.6506	-0.307831	2.20788	-0.082264	1.05618	2.11765	-2.23176	-0.475014	-2.48652	2.30341	-0.124725
8.95	0.283947	2.38833	3.91156	-4.06813	-3.48166	-0.918182	-2.06458	-0.692616	5.02346	-1.23928	-1.01106	3.79745	-0.045113	-0.443169	-1.34543
9	3.64088	0.862453	0.554623	-2.23707	-4.70236	0.302521	0.071651	3.57985	0.140648	-1.54446	-0.400707	-0.169838	-3.70722	1.99824	1.40115
9.05	-0.936756	-1.57895	1.16497	-2.23707	-3.78683	0.607697	-1.14905	0.528088	1.05618	2.11765	-1.31624	2.27157	-1.57099	-1.96905	2.62186
9.1	0.894299	0.557278	4.21673	-2.54225	-1.34543	-2.13889	-1.7594	0.833263	4.41311	-1.84963	2.65105	0.440514	-3.70722	2.60859	1.09598
9.15	2.115	4.21939	-0.360905	1.11986	-0.735077	-1.52853	1.59753	4.80055	-0.164528	-2.45998	-1.01106	0.135338	-3.09687	-1.3587	3.53738
9.2	0.589123	1.4728	2.99603	-2.54225	-2.87131	2.43875	-0.843876	1.44362	-0.164528	1.5073	-1.31624	4.71298	-1.87617	1.69306	2.31668
9.25	4.86158	1.16763	5.74261	-0.100842	-1.34543	-0.002655	0.987179	0.833263	2.27688	-2.45998	1.73552	0.440514	-1.57099	-1.96905	0.18045
9.3	0.283947	3.91421	2.0805	-2.54225	0.485626	0.302521	0.987179	5.10572	-2.60593	-2.45998	-1.31624	2.88192	1.48077	3.52412	3.53738
9.35	2.72535	6.35562	2.0805	-3.45777	1.09598	1.52322	-0.5387	0.528088	-1.99558	2.728	0.209644	2.57674	-1.26582	-1.05352	-1.34543
9.4	2.42018	2.99868	4.52191	0.50951	-2.56613	5.18533	1.59753	2.35914	0.750999	-1.23928	-1.92659	1.05086	2.09112	3.52412	2.62186
9.45	1.19947	2.08316	3.3012	-4.06813	-1.04025	1.21805	-0.843876	3.88502	-3.52146	-0.628929	-1.62141	3.79745	-2.18134	-0.748344	-2.26096
9.5	5.47194	4.21939	1.77533	-2.23707	0.485626	0.912872	-2.06458	0.833263	-2.60593	1.20213	1.43035	-0.475014	-0.350288	2.60859	0.790802
9.55	1.50465	3.91421	2.99603	-2.23707	-3.78683	1.8284	0.987179	0.528088	1.36135	-3.37551	-3.75764	0.440514	-0.655464	-1.3587	-0.735077
9.6	2.115	1.16763	3.91156	-1.9319	-1.6506	3.65945	-0.843876	0.833263	-2.30076	-3.98586	-1.31624	1.66122	-4.62275	3.21894	0.18045
9.65	1.80983	1.4728	1.16497	3.56127	-2.26096	-0.307831	-0.843876	-0.692616	-2.60593	-1.23928	0.819996	-0.78019	-0.96064	-1.66387	-0.735077
9.7	-0.936756	2.99868	2.0805	-0.406017	-3.78683	-1.52853	0.987179	0.222912	1.05618	-4.90139	-0.705883	1.66122	-5.2331	2.30341	-0.429901
9.75	3.03053	1.77798	3.60638	1.11986	-1.34543	-0.918182	-1.14905	-0.692616	-0.469704	-4.59621	0.209644	-1.39054	-4.0124	-2.27422	-0.124725
9.8	-0.936756	0.557278	-0.055729	2.34056	-6.53342	1.21805	1.90271	-2.82885	-1.08005	-2.45998	-0.705883	-0.475014	-5.84345	0.167183	-0.124725
9.85	0.589123	0.862453	0.249447	0.50951	-2.87131	-1.83371	-0.5387	-0.082264	0.445824	-2.76516	-2.53694	2.88192	-6.4538	-3.18975	1.09598
9.9	3.03053	-0.053074	1.16497	4.4768	-5.92307	-3.05441	-0.5387	-0.38744	0.140648	-3.68069	2.95623	-1.08536	-0.655464	-2.88457	-1.04025
9.95	-0.326405	-1.27378	0.554623	0.814686	-4.70236	-0.918182	3.42858	-1.91332	-1.69041	-2.15481	-1.01106	0.440514	-4.92793	-1.3587	1.40115
10	3.64088	1.16763	-2.80231	-0.711193	-4.09201	2.13357	-1.45423	-0.082264	1.05618	-1.54446	-0.705883	2.57674	-1.57099	-2.5794	0.18045
10.05	1.80983	-2.79966	-0.66608	2.34056	-4.39719	0.302521	-0.233524	-0.997791	2.58205	-3.98586	2.65105	-0.475014	-1.87617	0.167183	2.62186
10.1	0.589123	-2.1893	3.60638	-1.9319	-2.26096	-0.307831	2.51306	-1.60814	-0.469704	-2.15481	-0.705883	1.96639	-2.48652	-2.88457	-0.124725
10.15	3.94606	-0.35825	-1.27643	-0.100842	-2.56613	0.912872	-2.36976	1.13844	-1.38523	-1.23928	0.209644	0.135338	2.70147	0.777534	2.62186
10.2	-1.54711	-2.79966	-0.055729	0.204334	-1.34543	3.96463	-1.45423	-1.30297	1.9717	-4.59621	0.819996	-0.169838	-2.48652	-2.5794	0.790802
10.25	-0.63158	1.4728	1.77533	-1.62672	-1.95578	1.8284	-0.5387	-1.30297	-1.08005	-2.76516	-2.84211	3.49227	-2.18134	-0.748344	3.84256
10.3	-0.326405	-1.88413	2.99603	2.95092	0.485626	-0.918182	-4.50598	1.13844	-1.69041	1.5073	-1.31624	-0.78019	-1.87617	-1.96905	-1.04025
10.35	-3.37816	1.77798	-0.055729	-0.100842	-1.04025	-1.22336	-2.36976	-0.082264	0.750999	-1.54446	-1.62141	-0.475014	-4.62275	-2.27422	3.23221
10.4	0.589123	-2.1893	0.249447	-0.100842	1.40115	0.607697	-3.28528	-1.60814	0.445824	-0.323753	-5.28352	3.1871	-0.655464	1.99824	-1.6506
10.45	-0.936756	2.69351	3.3012	4.17162	-0.429901	1.8284	-3.59046	-0.38744	-2.30076	1.5073	-3.14729	0.135338	-5.84345	-2.27422	2.92703
10.5	-1.24193	-1.57895	1.47015	-0.711193	2.62186	-2.13889	0.071651	1.13844	-1.38523	1.5073	-3.75764	1.35604	-4.62275	-0.443169	-1.04025
10.55	4.25123	3.60903	-0.055729	0.814686	-0.124725	-0.613007	-1.14905	-0.692616	0.750999	0.591774	-4.36799	3.49227	-0.350288	-2.5794	1.70633
10.6	0.283947	-0.968601	-0.055729	2.95092	1.40115	-0.307831	-0.233524	0.833263	-2.30076	0.89695	-1.62141	-0.78019	-3.09687	-1.96905	0.485626
10.65	1.50465	3.60903	2.0805	-0.406017	-2.87131	1.52322	2.51306	2.66432	-1.38523	2.728	-2.53694	1.66122	-0.045113	1.08271	-0.124725
10.7	4.86158	-1.88413	-0.055729	0.204334	0.485626	-2.13889	0.987179	-0.997791	0.445824	-0.628929	-2.53694	2.27157	0.260063	-1.66387	2.31668
10.75	1.19947	1.77798	-0.66608	1.42504	-2.26096	-4.58029	0.987179	0.528088	1.05618	0.591774	2.65105	-1.69572	0.565239	1.69306	-1.04025
10.8	3.03053	-2.79966	-0.360905	-1.9319	-0.124725	-3.35959	3.12341	3.57985	-2.60593	2.11765	-0.400707	0.745689	4.8377	-1.3587	3.23221
10.85	3.03053	-0.053074	1.16497	-0.100842	-3.78683	-1.52853	0.376827	-1.30297	-0.469704	0.591774	-0.705883	2.27157	1.48077	0.167183	-0.735077
10.9	-0.021229	-4.32554	-2.49714	-0.711193	0.485626	-0.002655	0.987179	-1.30297	2.88723	-0.934105	2.0407	-0.78019	1.48077	2.30341	1.70633
10.95	0.894299	-1.57895	-0.360905	-1.62672	-3.48166	-2.13889	2.20788	1.74879	-1.08005	0.286598	0.51482	1.66122	3.617	-0.443169	0.18045
11	0.283947	-4.02036	-0.055729	0.814686	-0.735077	-2.13889	-0.843876	-1.30297	-1.69041	3.03318	-0.095531	0.440514	-0.350288	1.99824	-1.04025
11.05	-0.326405	0.252102	1.47015	-2.23707	-4.39719	0.607697	-1.7594	-1.60814	0.140648	-0.934105	2.0407	-1.08536	1.17559	-0.443169	2.01151
11.1	0.589123	-1.88413	-1.88678	-3.45777	-2.26096	3.0491	3.42858	-0.082264	2.27688	0.286598	-1.01106	1.05086	1.17559	1.08271	-1.6506
11.15	-1.54711	1.16763	-1.27643	-0.100842	-1.34543	0.912872	1.29235	1.44362	-1.99558	2.42283	-0.095531	0.135338	-2.48652	3.52412	0.18045
11.2	-3.07299	-1.27378	0.554623	-3.45777	-1.95578	-0.613007	1.29235	-1.60814	-0.774879	1.81248	2.34587	-0.475014	0.565239	0.167183	-2.87131
11.25	0.283947	2.38833	1.47015	-4.06813	0.790802	-1.22336	5.25964	-0.082264	2.58205	-0.323753	-0.095531	0.135338	-1.57099	3.21894	-2.87131
11.3	-1.54711	-0.968601	-2.19196	1.11986	-3.17648	3.0491	2.51306	3.27467	2.58205	0.89695	0.209644	-0.78019	-2.18134	2.30341	0.485626
11.35	-1.85228	1.4728	-1.88678	-2.23707	1.09598	-0.918182	2.51306	-0.692616	-0.164528	3.33836	1.12517	-2.00089	1.48077	0.777534	-2.26096
11.4	1.50465	-1.57895	-0.66608	-2.23707	-3.48166	-2.44406	5.25964	0.833263	0.750999	1.81248	2.0407	-0.169838	0.870415	4.43964	0.18045
11.45	-1.85228	2.38833	-0.971256	1.11986	-2.87131	0.912872	3.42858	4.1902	3.19241	-0.018578	-0.400707	1.05086	0.870415	0.472359	-1.04025
11.5	-1.54711	-3.10483	-5.24372	-2.54225	-1.34543	-2.13889	1.90271	1.74879	1.9717	1.81248	1.73552	-0.169838	5.75323	1.08271	-0.735077
11.55	3.03053	0.862453	-4.32819	-1.01637	-3.17648	-2.13889	2.81823	0.222912	0.445824	3.64353	3.2614	1.05086	2.09112	1.08271	2.62186
11.6	-1.54711	-3.10483	-2.80231	1.73021	1.09598	1.52322	2.81823	0.833263	1.66653	0.591774	0.209644	1.96639	3.31182	-1.96905	-0.124725
11.65	-1.54711	0.862453	1.47015	-2.54225	-2.26096	-2.74924	-0.5387	2.66432	3.49758	-0.323753	1.73552	-2.00089	6.36358	0.167183	1.40115
11.7	3.64088	-0.663425	-1.27643	-1.62672	-1.04025	-0.918182	0.376827	-2.21849	3.19241	1.81248	2.95623	0.440514	2.09112	-1.3587	2.01151
11.75	-0.021229	-0.053074	-1.27643	2.95092	0.18045	-1.52853	3.73376	-2.21849	1.9717	3.94871	-0.705883	2.27157	1.78594	-1.05352	0.485626
11.8	-0.63158	0.862453	0.554623	0.50951	-1.34543	-2.13889	-0.233524	1.44362	1.36135	0.591774	-0.705883	-2.30607	4.53252	2.60859	4.45291
11.85	1.19947	-0.663425	3.60638	0.50951	3.53738	1.8284	0.071651	-0.082264	4.10793	-0.018578	2.95623	-0.169838	-0.655464	-0.137993	-0.735077
11.9	-1.54711	3.60903	1.77533	4.4768	-0.429901	-1.22336	3.12341	-0.692616	2.88723	0.591774	-1.62141	3.1871	-0.045113	2.30341	-0.124725
11.95	-2.46264	0.252102	-1.27643	1.42504	1.70633	3.35428	-0.843876	0.222912	-0.774879	3.03318	-1.31624	0.440514	2.70147	1.99824	0.790802
12	1.19947	4.21939	-0.360905	1.42504	2.31668	-0.307831	-1.7594	2.96949	-1.38523	-0.628929	1.43035	0.135338	-2.18134	-0.748344	-1.34543
12.05	-0.936756	1.16763	1.16497	3.56127	1.40115	3.0491	0.987179	-0.38744	0.445824	-0.628929	1.73552	3.1871	0.565239	1.69306	1.40115
12.1	-0.936756	3.30386	-0.055729	2.34056	4.75809	-0.918182	-0.843876	-0.38744	0.140648	0.591774	-0.705883	0.135338	2.39629	0.472359	-1.04025
12.15	1.50465	1.77798	-3.10749	-0.406017	0.485626	1.8284	-3.59046	0.833263	-1.99558	2.11765	1.43035	-0.169838	-1.87617	-1.05352	-2.26096
12.2	0.283947	-0.35825	-2.19196	0.50951	1.09598	-1.22336	-2.36976	1.13844	-1.69041	-1.54446	2.65105	0.135338	-0.350288	2.91377	2.01151
12.25	-1.24193	2.99868	1.16497	2.03539	1.40115	-0.307831	-0.233524	-1.30297	0.750999	-0.628929	-0.095531	-0.169838	2.39629	-2.27422	-1.95578
12.3	0.894299	0.862453	-0.971256	-2.84742	-0.124725	-0.918182	-5.11634	-0.38744	1.05618	-0.323753	1.43035	-2.30607	-1.26582	-1.05352	-0.429901
12.35	1.19947	3.30386	-0.971256	-2.23707	4.45291	0.302521	-5.11634	0.528088	-1.69041	1.81248	3.2614	-0.475014	-0.045113	2.91377	2.31668
12.4	-2.15746	-2.49448	1.47015	1.73021	0.485626	0.302521	-1.14905	0.833263	-1.69041	-0.628929	1.12517	1.96639	1.48077	-2.5794	-0.735077
12.45	-1.85228	-1.27378	2.0805	-1.9319	1.40115	0.302521	-3.59046	-1.60814	-0.469704	-2.15481	-0.400707	-2.00089	-2.18134	-0.137993	0.790802
12.5	-0.63158	-1.57895	0.859798	-1.62672	3.53738	1.52322	-4.20081	-1.30297	2.58205	-2.15481	1.73552	-1.08536	-1.26582	1.69306	0.18045
12.55	-3.37816	-3.41001	3.91156	1.42504	-1.34543	-0.307831	-2.67493	1.44362	-1.38523	-0.628929	2.95623	2.27157	2.09112	-1.66387	-0.735077
12.6	-2.46264	0.252102	-0.66608	-0.406017	1.40115	2.43875	-1.14905	-0.692616	-2.91111	-0.934105	-0.400707	0.135338	-3.70722	0.167183	2.62186
12.65	1.19947	-4.63071	-0.055729	0.204334	0.18045	-0.307831	-5.11634	-2.21849	-2.91111	-2.45998	1.43035	-1.69572	-3.40205	0.167183	-0.735077
12.7	-2.46264	-0.35825	1.16497	2.95092	-0.429901	2.74393	-2.98011	-1.30297	-0.469704	-1.84963	5.39763	-1.39054	-0.655464	-2.27422	-1.6506
12.75	-2.46264	-1.88413	-3.10749	2.64574	3.84256	-2.13889	-1.14905	2.05397	-0.469704	0.286598	2.34587	0.440514	-1.57099	0.777534	2.01151
12.8	-0.63158	-0.968601	0.554623	-0.406017	-0.429901	1.52322	-1.45423	0.833263	-4.13181	2.42283	0.819996	-4.4423	-3.09687	0.777534	-1.95578
12.85	0.283947	0.862453	-3.41266	0.50951	1.40115	-2.13889	-2.36976	-0.997791	-4.43699	0.286598	0.209644	-2.61124	0.260063	-1.05352	-0.735077
12.9	-3.07299	-2.79966	0.859798	2.95092	4.14774	-1.52853	0.071651	-0.38744	-2.91111	0.591774	3.2614	-1.08536	0.870415	0.777534	2.01151
12.95	-1.85228	0.252102	-4.32819	-1.01637	0.790802	-0.307831	2.20788	2.66432	-0.774879	0.89695	-0.095531	-2.30607	-0.96064	0.472359	-2.26096
13	-0.326405	-2.1893	-1.58161	-1.9319	2.92703	-1.52853	-0.5387	0.528088	-2.60593	2.728	-2.23176	-3.2216	1.78594	-1.05352	-0.124725
13.05	-4.59887	-3.10483	-2.49714	1.42504	1.40115	2.13357	-0.233524	-1.60814	-2.30076	-0.934105	-0.705883	-1.69572	3.31182	0.472359	0.485626
13.1	-4.90404	0.557278	-0.66608	0.204334	0.18045	-1.52853	1.90271	-1.60814	-0.469704	0.591774	0.51482	-0.169838	-0.96064	-0.443169	-2.26096
13.15	-1.85228	-3.41001	-0.971256	-2.54225	2.62186	1.52322	-0.5387	-0.082264	2.27688	4.25388	-3.14729	-2.91642	1.17559	-2.88457	-1.34543
13.2	-1.85228	0.252102	0.249447	-2.84742	-1.34543	0.607697	-2.98011	-0.38744	3.19241	0.591774	-3.45247	-1.39054	4.22735	0.167183	1.09598
13.25	-3.07299	-0.663425	-0.971256	0.204334	-0.735077	0.912872	0.376827	-3.74437	-0.164528	0.591774	-0.705883	0.745689	-0.655464	-0.443169	-1.04025
13.3	-1.24193	-0.35825	-1.27643	-2.84742	3.23221	4.26981	-1.7594	-2.82885	-0.774879	3.64353	0.819996	1.05086	-1.57099	-2.5794	1.40115
13.35	1.80983	3.60903	-1.88678	-3.45777	-0.429901	1.52322	-2.36976	-0.692616	1.05618	-0.628929	-1.92659	-0.475014	0.260063	0.472359	1.70633
13.4	-0.021229	-0.663425	-4.32819	-1.32154	-0.429901	3.65945	1.59753	0.528088	1.05618	-0.018578	-0.705883	-0.169838	0.565239	0.472359	-1.34543
13.45	-0.021229	2.38833	-3.41266	-1.32154	1.70633	1.8284	-2.36976	-3.4392	-1.08005	0.286598	2.65105	3.79745	-1.87617	-0.748344	2.01151
13.5	1.80983	0.557278	-4.32819	-3.76295	-1.34543	1.52322	1.29235	-3.4392	0.750999	-0.018578	1.43035	1.05086	-0.045113	0.472359	1.09598
13.55	2.115	-0.053074	-3.41266	-2.23707	-0.124725	3.96463	-0.843876	-2.21849	2.27688	3.03318	-0.095531	-1.08536	3.31182	1.38789	-1.6506
13.6	-1.54711	3.91421	-5.85407	-0.100842	0.790802	-0.613007	-0.843876	0.528088	-0.469704	-0.934105	1.43035	-0.169838	-0.350288	-0.748344	0.790802
13.65	-0.326405	-0.968601	-2.19196	0.204334	-1.95578	0.912872	0.071651	-1.91332	3.19241	2.728	1.73552	2.27157	-0.350288	0.472359	0.18045
13.7	2.72535	-0.35825	-3.10749	-0.711193	-1.34543	0.302521	1.29235	-2.21849	2.88723	-1.54446	-1.92659	-0.78019	3.00664	2.60859	-2.26096
13.75	-0.936756	0.557278	1.16497	0.50951	-0.735077	-2.13889	1.29235	-1.30297	1.36135	1.81248	-0.095531	-2.91642	2.39629	-0.748344	-0.735077
13.8	-1.85228	-0.968601	-2.49714	4.78197	-2.87131	1.8284	0.682003	1.44362	4.41311	-1.84963	-0.095531	-1.08536	0.870415	0.472359	-0.735077
13.85	-0.326405	0.862453	2.38568	0.814686	-1.34543	-0.613007	1.29235	1.44362	0.140648	0.89695	-2.53694	1.66122	2.39629	3.52412	-2.26096
13.9	1.50465	-1.88413	-1.58161	1.42504	0.485626	-0.307831	2.51306	-2.21849	2.88723	-0.628929	2.34587	-1.69572	5.44805	-0.137993	-0.735077
13.95	-1.24193	-0.663425	0.859798	2.03539	-1.04025	2.13357	-0.233524	-0.082264	-1.69041	0.591774	-1.62141	-2.61124	1.17559	-0.748344	0.485626
14	-1.24193	2.69351	1.47015	3.86644	1.40115	-1.22336	0.682003	2.05397	-0.774879	-1.54446	0.209644	-2.61124	1.78594	3.21894	-2.56613
14.05	0.894299	-0.968601	-0.360905	-1.32154	1.70633	1.52322	-1.14905	1.74879	-0.774879	-0.628929	-1.62141	0.745689	2.70147	-0.137993	-1.34543
14.1	3.3357	1.16763	2.38568	-1.9319	0.485626	2.13357	0.376827	-0.082264	-1.99558	-0.323753	-1.31624	0.135338	2.70147	-0.748344	1.40115
14.15	-0.021229	2.69351	-1.27643	-0.406017	4.14774	-0.002655	-2.36976	1.13844	-1.08005	0.286598	-1.01106	-1.39054	0.260063	-0.443169	-1.34543
14.2	-0.021229	0.557278	2.0805	1.42504	3.84256	3.65945	2.20788	4.1902	-3.52146	0.89695	0.209644	-1.39054	0.565239	-0.443169	-0.735077
14.25	0.283947	1.4728	-2.49714	-3.45777	2.01151	-1.52853	-2.06458	0.528088	0.140648	0.286598	1.73552	1.35604	4.22735	-2.5794	1.70633
14.3	1.80983	-0.35825	-1.88678	-2.23707	4.14774	-1.52853	3.42858	2.05397	-2.60593	1.20213	1.73552	-0.475014	1.48077	-2.88457	-1.95578
14.35	-0.936756	-2.1893	0.249447	-0.711193	3.23221	2.74393	-0.843876	1.44362	1.66653	-0.018578	1.12517	-1.69572	-0.96064	0.167183	-1.04025
14.4	-1.54711	-0.35825	-2.49714	2.03539	2.31668	-3.96994	2.20788	0.222912	-0.774879	2.11765	1.43035	-2.30607	1.17559	-4.10528	1.40115
14.45	-0.326405	-2.79966	0.554623	-1.01637	4.14774	-1.52853	-1.45423	3.88502	3.80276	-1.23928	2.0407	0.440514	4.22735	-2.88457	-1.34543
14.5	1.80983	-4.32554	-3.10749	-0.711193	4.14774	-0.307831	1.90271	-0.997791	-0.469704	2.42283	-0.705883	-2.30607	-0.350288	-1.05352	-1.04025
14.55	-1.85228	-1.57895	-1.27643	0.50951	1.40115	-3.35959	0.376827	1.44362	5.02346	-0.934105	0.51482	-2.91642	-1.26582	-0.748344	-0.735077
14.6	-1.85228	-4.32554	0.859798	3.25609	3.23221	-1.52853	2.20788	-1.30297	-0.469704	2.11765	0.819996	0.440514	-0.655464	-2.27422	0.18045
14.65	-0.326405	-4.63071	0.554623	0.204334	4.75809	-2.13889	1.29235	-0.38744	4.10793	-2.76516	-1.92659	-3.2216	1.17559	-0.443169	-4.09201
14.7	3.03053	0.557278	4.52191	-0.711193	0.18045	-3.05441	1.90271	-0.997791	-0.469704	-0.018578	-0.400707	-2.91642	-0.96064	2.91377	-2.26096
14.75	-0.63158	-2.49448	1.77533	0.204334	1.09598	0.607697	0.987179	-2.82885	1.36135	-2.76516	-2.53694	1.35604	-3.09687	-0.137993	1.70633
14.8	-2.15746	-0.968601	2.69085	3.86644	3.53738	-1.83371	2.20788	0.222912	-0.774879	-1.54446	0.51482	-2.61124	-0.96064	-0.443169	-3.17648
14.85	-1.54711	1.16763	6.04779	0.814686	-0.124725	-3.05441	0.376827	-2.82885	-2.60593	-0.323753	-2.53694	0.745689	1.78594	2.60859	-1.34543
14.9	0.894299	-1.27378	1.77533	0.814686	-0.429901	0.607697	0.682003	-0.38744	1.05618	-0.934105	0.819996	-0.475014	-0.045113	2.30341	1.40115
14.95	-0.326405	0.252102	5.13226	2.95092	3.23221	-3.35959	-1.7594	-3.74437	-1.38523	3.33836	-3.14729	1.05086	-1.87617	-0.137993	0.18045
15	-2.15746	0.557278	1.77533	2.03539	0.790802	-3.05441	0.071651	0.528088	1.05618	-0.323753	0.209644	3.1871	-0.655464	0.777534	-1.34543
15.05	-2.46264	-2.1893	-0.055729	1.11986	1.09598	0.302521	-1.7594	-2.82885	-2.91111	2.728	-1.92659	0.440514	3.31182	3.21894	-1.04025
15.1	-0.63158	-0.053074	2.69085	2.03539	3.84256	-3.05441	0.376827	2.35914	-0.164528	-0.934105	2.0407	4.10262	1.78594	0.777534	2.01151
15.15	-0.63158	0.252102	-1.58161	-0.406017	2.62186	-2.74924	-3.28528	-1.91332	-0.774879	-0.628929	-1.92659	0.745689	0.260063	0.472359	-1.34543
15.2	-3.37816	-2.79966	-0.055729	-1.01637	0.18045	0.912872	1.59753	3.57985	-1.08005	1.81248	1.73552	3.1871	0.870415	1.08271	-0.735077
15.25	-3.98851	-1.57895	-0.055729	1.73021	1.40115	-3.05441	-2.06458	-0.997791	1.9717	-2.76516	-1.01106	-0.78019	3.31182	3.52412	0.18045
15.3	-0.021229	0.252102	-2.19196	-2.23707	4.14774	-2.74924	0.682003	2.66432	-1.38523	1.5073	0.819996	1.96639	3.00664	-0.748344	-0.735077
15.35	-0.936756	-1.27378	0.554623	1.73021	-0.429901	3.0491	-3.28528	-1.91332	1.9717	-2.76516	-1.01106	-0.78019	-0.96064	-0.748344	-1.95578
15.4	-2.15746	0.862453	-3.10749	-0.100842	1.09598	-1.52853	-0.233524	0.833263	-0.774879	-0.323753	-1.31624	1.96639	-0.96064	1.38789	-1.6506
15.45	1.50465	2.38833	-3.71784	2.64574	3.53738	-1.52853	-2.06458	-0.692616	-0.469704	2.11765	-1.01106	-1.69572	-0.045113	1.38789	1.70633
15.5	-0.326405	-0.968601	0.249447	2.03539	0.790802	1.8284	-1.7594	0.833263	2.58205	-1.23928	-1.31624	1.35604	0.870415	-1.3587	-1.6506
15.55	-1.54711	1.77798	-4.02301	2.64574	-1.04025	-2.44406	-0.233524	-0.997791	-0.774879	2.728	-0.400707	-2.30607	-1.57099	-1.05352	-1.04025
15.6	2.72535	3.30386	-1.27643	2.64574	1.09598	-2.13889	-2.06458	0.222912	1.66653	-0.323753	-2.23176	1.96639	-3.09687	1.99824	1.09598
15.65	-1.54711	-0.663425	-0.055729	2.03539	2.31668	0.912872	1.90271	2.66432	0.140648	0.89695	2.0407	-1.39054	-1.57099	1.08271	3.84256
15.7	0.283947	1.77798	-2.19196	2.03539	-0.735077	-2.74924	-1.45423	0.833263	-0.774879	4.25388	-1.01106	1.66122	2.09112	-1.05352	-0.429901
15.75	0.283947	2.99868	-0.055729	0.204334	-0.124725	-1.83371	2.20788	5.4109	3.49758	0.591774	3.87175	-1.08536	0.260063	0.167183	-0.124725
15.8	-0.63158	-0.663425	-1.27643	0.814686	3.53738	0.912872	-1.45423	0.833263	-1.99558	4.25388	-0.400707	3.49227	-1.57099	1.99824	1.70633
15.85	4.55641	-0.968601	-0.971256	0.204334	0.18045	-0.002655	0.376827	4.1902	-0.469704	2.42283	1.43035	-0.475014	-0.655464	1.08271	2.01151
15.9	0.283947	1.4728	2.0805	-0.100842	1.09598	-1.83371	-0.5387	2.66432	0.445824	0.89695	-0.095531	3.1871	3.92217	-0.443169	-1.04025
15.95	6.38746	-1.88413	-1.58161	-1.32154	2.92703	0.607697	-1.14905	3.27467	-2.60593	3.64353	-0.095531	-1.39054	-0.045113	-0.137993	-0.735077
16	1.50465	-1.27378	-1.88678	-0.711193	2.62186	0.302521	0.682003	4.49537	1.66653	-0.934105	1.12517	3.79745	-1.26582	2.30341	2.62186
16.05	5.47194	0.862453	0.554623	-1.01637	-1.04025	-1.83371	-0.843876	2.35914	-1.08005	1.81248	-1.31624	-2.30607	1.17559	1.69306	1.70633
16.1	0.894299	-2.1893	-2.49714	0.204334	-1.95578	-0.002655	3.42858	5.10572	-1.99558	1.81248	2.65105	1.35604	-1.57099	-1.66387	0.485626
16.15	3.03053	-2.49448	-2.19196	-1.01637	0.790802	0.302521	-0.843876	0.833263	1.9717	-0.628929	-1.31624	-2.61124	-1.57099	-1.3587	1.09598
16.2	-0.326405	0.862453	0.554623	0.204334	-2.26096	-3.66476	1.59753	0.222912	-1.99558	3.33836	1.43035	-0.475014	1.78594	0.472359	4.14774
16.25	2.72535	-0.663425	-2.49714	-1.32154	-4.39719	-1.52853	-0.843876	0.833263	-0.774879	0.286598	-0.095531	-1.39054	-2.79169	2.60859	4.14774
16.3	-1.54711	-1.88413	-0.66608	1.42504	-2.87131	0.912872	0.682003	-0.997791	0.140648	0.591774	-0.400707	-0.475014	-1.57099	-1.05352	2.01151
16.35	1.80983	-0.35825	2.38568	-0.711193	-0.429901	-3.05441	2.81823	2.96949	-3.52146	4.55906	3.56658	1.05086	-0.045113	0.472359	1.70633
16.4	-0.936756	0.557278	-1.88678	2.03539	-3.48166	-2.74924	0.071651	-0.38744	-0.469704	-0.323753	1.12517	0.135338	-1.26582	1.69306	3.84256
16.45	2.42018	-1.88413	-0.66608	0.204334	-3.78683	0.607697	4.95446	0.222912	-1.08005	1.5073	3.56658	5.01815	1.78594	3.21894	2.92703
16.5	-0.326405	-2.1893	1.47015	3.25609	-2.26096	-1.52853	-0.5387	2.05397	-1.99558	2.42283	0.819996	1.96639	-1.57099	-0.443169	0.790802
16.55	2.115	2.38833	-0.971256	-1.01637	1.09598	-3.05441	1.59753	-0.082264	1.36135	0.286598	2.65105	4.71298	5.44805	-0.748344	1.40115
16.6	0.589123	-0.663425	-0.360905	1.11986	-3.17648	-0.613007	0.071651	3.88502	-1.69041	1.5073	2.95623	1.96639	0.870415	2.30341	3.23221
16.65	2.42018	-0.053074	0.554623	-2.84742	-2.26096	-0.307831	-1.14905	0.222912	-0.774879	0.591774	1.12517	3.1871	5.14288	-0.748344	3.53738
16.7	1.80983	1.77798	-1.88678	1.11986	-1.95578	-3.35959	3.73376	0.222912	2.88723	0.591774	5.70281	4.4078	2.09112	-1.05352	-0.124725
16.75	1.19947	1.77798	0.249447	0.50951	-0.735077	-3.35959	-1.14905	4.49537	-0.774879	3.64353	1.12517	1.66122	4.8377	1.99824	-0.429901
16.8	1.50465	-0.663425	1.47015	-0.100842	-3.48166	-1.22336	1.29235	-0.692616	0.750999	-0.628929	4.17693	5.6285	1.78594	-1.66387	-0.124725
16.85	0.283947	0.862453	-2.49714	2.34056	-4.09201	-3.96994	0.376827	0.528088	4.41311	-0.934105	1.43035	0.745689	4.53252	-0.443169	2.31668
16.9	1.19947	2.69351	-0.66608	-0.100842	-2.26096	-4.27512	0.682003	-0.38744	-0.164528	3.94871	0.51482	2.57674	0.870415	1.69306	-1.34543
16.95	-3.98851	-1.27378	0.249447	4.78197	0.790802	-1.83371	3.42858	-0.082264	0.750999	-1.23928	5.09246	0.745689	2.70147	-0.748344	-2.26096
17	-0.63158	-1.27378	-2.80231	0.204334	-2.87131	-2.13889	0.071651	2.35914	1.66653	-0.323753	1.43035	-0.475014	0.870415	2.30341	-1.04025
17.05	-4.59887	-0.053074	-4.63337	1.42504	-1.34543	-3.96994	1.59753	-0.082264	-0.774879	2.42283	3.2614	2.27157	1.48077	-1.05352	1.09598
17.1	-0.63158	2.08316	-0.971256	0.814686	-0.429901	-3.35959	-1.14905	0.222912	0.750999	-2.15481	2.0407	-1.39054	-0.96064	1.69306	0.790802
17.15	-3.37816	-2.79966	-3.41266	-0.100842	2.92703	0.607697	-1.45423	3.27467	2.58205	-0.018578	0.51482	1.66122	-1.26582	-1.3587	-0.429901
17.2	-1.54711	-1.57895	-3.71784	3.25609	1.09598	-4.27512	1.29235	-0.38744	0.140648	2.728	4.17693	-2.61124	-1.57099	0.167183	-0.124725
17.25	-0.63158	2.08316	-1.27643	-1.62672	1.09598	-3.96994	-2.36976	1.44362	1.36135	-1.23928	-0.095531	-1.39054	-1.26582	-1.3587	3.84256
17.3	-1.24193	0.862453	-4.93854	1.42504	2.31668	-1.83371	0.682003	1.44362	2.88723	1.81248	1.73552	1.66122	-0.350288	-0.443169	-0.735077
17.35	3.3357	-0.053074	-3.41266	-0.100842	4.14774	-0.613007	-1.45423	0.222912	-0.469704	1.81248	0.209644	-2.61124	-0.96064	-3.18975	0.485626
17.4	-1.54711	0.557278	1.47015	-1.32154	1.40115	-3.96994	-1.7594	2.35914	1.66653	-0.323753	-0.400707	0.745689	2.09112	-1.05352	4.45291
17.45	1.80983	3.30386	-3.41266	0.814686	0.790802	-3.35959	2.81823	1.13844	2.27688	1.20213	4.17693	-2.61124	1.17559	-1.96905	0.18045
17.5	-1.54711	-0.968601	-3.10749	-3.1526	-0.124725	0.302521	-1.7594	0.222912	-1.08005	1.20213	-1.62141	-1.08536	5.14288	-0.748344	1.40115
17.55	-0.936756	-1.88413	-1.58161	0.204334	2.92703	0.302521	1.59753	4.1902	1.36135	-0.934105	1.43035	2.27157	0.565239	-0.748344	4.14774
17.6	1.19947	-0.968601	-3.10749	-1.62672	1.09598	-2.13889	1.59753	2.66432	1.66653	1.20213	1.43035	-1.08536	3.92217	0.472359	-0.124725
17.65	-2.76781	-0.663425	-2.80231	-1.32154	-1.34543	-1.52853	0.376827	2.05397	-1.38523	1.20213	0.209644	1.66122	-0.045113	0.167183	3.53738
17.7	3.03053	-4.32554	-1.58161	2.34056	-0.735077	2.74393	4.64929	6.6316	0.140648	-1.54446	3.2614	0.135338	2.70147	0.777534	-0.735077
17.75	-0.936756	-4.93589	0.249447	-1.32154	1.09598	0.607697	-0.233524	3.27467	1.9717	0.591774	0.51482	-0.475014	1.17559	0.472359	2.01151
17.8	0.283947	-4.02036	-2.49714	1.11986	-1.6506	-0.613007	0.682003	3.27467	-1.69041	1.5073	1.73552	3.79745	-0.655464	-0.748344	2.01151
17.85	3.03053	-3.71518	-0.971256	-0.406017	-1.04025	-0.002655	2.81823	5.71608	0.140648	-0.018578	4.4821	-3.2216	3.31182	-1.3587	1.40115
17.9	-0.63158	-6.76694	1.16497	-2.23707	1.70633	2.43875	-0.843876	0.833263	2.88723	0.89695	0.51482	-0.475014	-0.350288	-0.748344	3.23221
17.95	3.94606	-5.24106	-1.27643	1.42504	-1.6506	-1.22336	1.90271	1.74879	-0.469704	3.33836	2.0407	-0.475014	2.39629	-0.748344	2.01151
18	1.19947	-3.10483	-0.360905	-1.62672	-0.124725	-1.22336	0.987179	3.27467	-0.164528	-0.934105	1.43035	-1.39054	-1.57099	-1.66387	4.45291
18.05	0.894299	-2.79966	2.99603	-0.100842	-0.429901	-1.52853	0.071651	-0.38744	2.88723	0.591774	-0.705883	1.66122	0.565239	0.472359	1.09598
18.1	3.64088	-1.88413	0.554623	-0.406017	0.18045	1.21805	2.20788	1.44362	-0.774879	1.5073	3.56658	-0.78019	1.48077	-1.3587	3.53738
18.15	0.589123	2.08316	-0.66608	-1.9319	2.31668	-1.83371	-1.14905	0.222912	-0.164528	-2.45998	-0.400707	1.05086	0.565239	1.99824	1.09598
18.2	2.115	1.4728	1.47015	2.03539	-0.429901	-3.05441	0.682003	-1.91332	1.9717	-1.54446	0.819996	3.79745	3.92217	-0.748344	3.84256
18.25	0.283947	1.16763	3.91156	-1.32154	3.23221	-2.74924	2.81823	0.833263	-0.774879	1.5073	5.70281	-0.475014	-0.350288	3.82929	-0.124725
18.3	0.283947	4.52456	-0.360905	-1.62672	-0.429901	-0.002655	-0.5387	0.833263	-1.69041	-3.37551	0.819996	1.05086	1.17559	-1.66387	3.53738
18.35	4.25123	2.38833	-0.66608	2.03539	1.40115	-3.35959	1.90271	-0.692616	0.140648	-2.76516	1.12517	1.35604	2.09112	1.38789	0.485626
18.4	-0.021229	2.08316	2.38568	-1.32154	-2.87131	-4.27512	2.51306	0.222912	0.750999	1.81248	1.73552	-0.475014	-0.96064	-1.3587	4.14774
18.45	1.50465	3.91421	0.859798	0.814686	0.790802	-3.35959	1.29235	1.13844	-2.91111	-0.628929	0.51482	2.88192	3.617	-0.443169	0.790802
18.5	0.589123	-0.053074	-0.055729	1.42504	-2.56613	-0.613007	3.42858	-0.38744	-0.774879	-0.628929	2.0407	0.440514	-0.045113	-0.748344	5.06326
18.55	-0.326405	3.60903	-0.66608	-0.711193	-1.04025	-2.74924	0.987179	1.44362	2.58205	1.5073	0.819996	-0.475014	1.48077	-0.443169	0.18045
18.6	3.64088	-2.1893	2.0805	3.25609	-2.87131	-4.88547	-0.843876	2.35914	-1.69041	0.286598	0.209644	2.27157	2.39629	2.91377	5.36844
18.65	-0.021229	-0.663425	-1.88678	-1.01637	-0.429901	-4.58029	2.81823	-0.692616	-0.469704	-0.628929	3.2614	-0.475014	-0.655464	-2.27422	1.09598
18.7	0.283947	-4.63071	-2.19196	0.204334	-1.95578	-3.35959	-1.45423	1.44362	3.19241	0.591774	1.12517	-1.69572	2.70147	0.777534	3.53738
18.75	4.25123	-1.57895	-0.971256	2.64574	0.790802	-2.13889	-2.67493	2.96949	-0.164528	1.81248	1.73552	1.96639	0.260063	-0.748344	0.18045
18.8	-0.936756	-5.54624	-0.360905	-1.32154	-0.429901	-5.801	0.987179	-1.60814	-1.08005	-1.23928	4.78728	-1.69572	0.565239	0.777534	2.62186
18.85	1.19947	-3.10483	-2.49714	0.50951	0.18045	-5.49582	-2.06458	0.528088	1.05618	0.591774	0.819996	-0.475014	4.53252	1.08271	0.18045
18.9	0.894299	-6.46176	-1.88678	1.11986	-1.34543	-4.88547	-2.36976	3.57985	1.05618	3.94871	1.12517	-0.169838	-0.655464	-0.443169	-0.124725
18.95	-0.936756	-1.27378	1.16497	-1.62672	-1.34543	-1.22336	2.20788	-0.997791	-1.99558	0.286598	5.39763	-2.61124	2.70147	2.30341	0.485626
19	1.80983	-4.32554	-0.055729	-0.406017	-3.48166	-3.35959	-1.7594	-0.38744	-0.469704	0.286598	-0.400707	0.135338	1.78594	-2.27422	-0.735077
19.05	-0.326405	-0.35825	-1.27643	0.204334	-3.48166	-3.05441	-1.14905	3.88502	1.36135	2.11765	-0.705883	0.745689	-0.045113	-0.137993	2.92703
19.1	-1.24193	-3.10483	0.249447	-1.01637	-1.95578	-1.83371	2.20788	0.528088	-1.08005	2.728	3.56658	-0.475014	3.00664	-1.3587	-1.04025
19.15	1.50465	1.77798	3.91156	2.03539	-3.48166	1.21805	-1.14905	1.13844	-2.91111	0.591774	-1.01106	1.66122	0.260063	-2.88457	1.70633
19.2	-1.24193	-0.663425	0.249447	0.204334	-0.429901	3.0491	0.071651	4.80055	-0.164528	-0.323753	-1.31624	1.05086	0.870415	1.08271	-2.56613
19.25	-0.63158	4.21939	-0.971256	-0.711193	-3.48166	0.607697	2.81823	1.13844	0.750999	4.25388	1.43035	0.440514	3.00664	-3.49493	-1.04025
19.3	2.42018	0.252102	-0.66608	2.03539	2.01151	1.21805	-0.843876	1.74879	-1.99558	0.591774	-2.84211	3.49227	-1.26582	-1.05352	0.790802
19.35	-0.021229	5.13491	1.77533	-1.01637	-2.56613	0.912872	1.59753	4.49537	-1.69041	-0.018578	-2.23176	1.05086	1.78594	-2.88457	-2.87131
19.4	1.19947	1.4728	-1.27643	-1.9319	0.485626	5.49051	3.73376	3.57985	1.66653	0.89695	2.0407	1.35604	2.39629	-2.5794	1.09598
19.45	4.25123	5.13491	-2.49714	2.34056	-1.95578	2.13357	0.071651	0.528088	2.27688	0.286598	-2.23176	5.01815	-0.655464	1.38789	-4.09201
19.5	1.19947	0.252102	-1.27643	-1.9319	-1.04025	1.21805	1.90271	1.74879	1.36135	-3.68069	-1.92659	1.05086	1.78594	-1.66387	-1.04025
19.55	2.115	3.91421	1.16497	-2.23707	-0.735077	0.607697	3.42858	2.35914	1.66653	-3.37551	2.65105	-0.475014	-0.045113	-0.137993	-1.34543
19.6	3.64088	1.16763	-0.971256	1.42504	-1.6506	3.35428	-1.14905	-2.21849	4.41311	-2.15481	-0.705883	1.96639	0.260063	0.167183	-2.87131
19.65	0.894299	4.82974	-3.10749	-2.54225	0.790802	0.302521	-0.843876	-1.91332	2.27688	-3.98586	-1.01106	0.745689	5.14288	-1.3587	2.62186
19.7	2.72535	-0.35825	-2.19196	-1.32154	-1.34543	-0.918182	3.42858	2.96949	1.05618	-2.76516	2.95623	0.135338	1.17559	2.91377	-1.95578
19.75	1.50465	4.52456	1.47015	2.03539	2.01151	-0.002655	-1.45423	0.528088	1.05618	-2.45998	-0.705883	3.49227	2.70147	-2.88457	-0.124725
19.8	-1.54711	-0.663425	-0.971256	-2.23707	-1.95578	0.302521	-0.233524	-1.30297	2.88723	0.591774	-0.705883	1.35604	6.0584	-1.3587	0.18045
19.85	1.50465	3.30386	-3.71784	-0.711193	-2.26096	-2.74924	3.73376	0.222912	-1.69041	-2.76516	2.0407	0.135338	3.00664	-0.137993	-2.26096
19.9	-0.021229	-0.663425	-3.41266	1.73021	-1.04025	-0.307831	-0.233524	0.222912	-2.60593	-1.54446	-0.705883	1.96639	3.00664	-1.3587	1.09598
19.95	-1.24193	-0.053074	-1.58161	-1.01637	-2.87131	-2.44406	0.376827	-2.52367	-1.99558	0.286598	-0.400707	0.440514	4.8377	0.472359	-1.6506
20	0.894299	-0.663425	-1.58161	-0.406017	2.92703	-3.66476	3.42858	-1.91332	-0.774879	1.20213	2.0407	-2.00089	0.260063	-0.443169	-1.04025
20.05	-0.021229	-1.27378	-5.54889	3.56127	-1.95578	0.912872	-0.5387	0.222912	-3.52146	-2.76516	1.73552	1.35604	0.565239	1.08271	-0.429901
20.1	-0.63158	0.252102	-3.41266	-0.406017	-1.6506	-2.13889	-0.5387	-1.91332	-3.82664	-1.84963	-0.400707	0.745689	1.78594	5.05	-1.95578
20.15	1.80983	-2.79966	-1.27643	-1.01637	-1.04025	1.8284	0.071651	-2.82885	-2.30076	-0.323753	2.0407	0.135338	-2.48652	-0.137993	1.40115
20.2	-0.021229	0.557278	0.859798	3.56127	-1.95578	-2.44406	-0.233524	-1.60814	-0.164528	0.591774	2.65105	1.66122	-0.655464	0.472359	-2.26096
20.25	-0.936756	-3.10483	-2.49714	-1.01637	2.31668	-0.613007	-3.28528	-0.082264	-4.13181	-3.98586	-0.400707	3.79745	0.565239	3.21894	-2.87131
20.3	1.50465	0.557278	-2.80231	-1.32154	-3.78683	-2.44406	-1.45423	-3.74437	-3.52146	-2.45998	-1.01106	0.440514	-2.18134	-0.137993	2.01151
20.35	2.72535	-3.10483	-1.58161	2.03539	-2.56613	-3.05441	1.59753	-3.4392	-1.08005	-0.934105	3.2614	1.05086	0.870415	2.30341	-2.87131
20.4	-0.021229	-0.968601	0.859798	-0.406017	-2.26096	-2.74924	-2.06458	0.528088	-0.164528	-0.323753	-1.31624	3.1871	1.48077	0.472359	-1.34543
20.45	2.42018	-0.35825	-1.58161	-1.62672	-3.48166	-5.19064	-0.5387	0.222912	-2.30076	-4.29104	-1.01106	-1.69572	-0.350288	-1.05352	-0.735077
20.5	3.3357	-1.57895	-3.41266	0.50951	-0.735077	-0.918182	2.81823	-0.997791	-1.69041	-5.51174	1.43035	-1.39054	3.31182	3.21894	-1.34543
20.55	1.50465	2.38833	-2.80231	0.50951	-4.39719	-4.27512	-0.233524	0.222912	-0.774879	-2.76516	0.51482	1.35604	3.31182	-0.443169	3.23221
20.6	2.42018	-1.57895	0.554623	-1.62672	-2.87131	-0.307831	0.376827	4.49537	1.66653	-1.23928	0.209644	-2.00089	1.78594	-1.96905	0.18045
20.65	5.16676	2.08316	-2.80231	-1.01637	-1.04025	-3.96994	1.90271	0.833263	-1.38523	-4.29104	2.34587	-2.30607	3.92217	1.38789	0.485626
20.7	1.19947	-2.1893	-2.49714	0.50951	-3.17648	0.607697	1.29235	0.833263	-1.38523	-3.37551	4.4821	-0.78019	4.8377	-1.96905	2.92703
20.75	2.115	-0.35825	2.0805	-2.54225	-0.124725	-3.96994	-1.14905	3.27467	-0.164528	-1.54446	2.34587	-0.475014	2.39629	-1.3587	-1.34543
20.8	5.47194	-0.35825	-1.27643	-1.9319	-1.04025	0.302521	-0.233524	4.49537	2.88723	2.11765	2.0407	-2.91642	2.70147	-0.137993	1.09598
20.85	-0.021229	-0.053074	0.554623	2.64574	-1.34543	-3.66476	4.03894	1.44362	1.66653	0.591774	6.31316	-2.91642	5.75323	-3.18975	0.790802
20.9	-0.936756	4.21939	2.69085	-1.32154	2.01151	-0.002655	-0.843876	1.13844	-1.38523	-0.934105	2.95623	0.135338	2.09112	-0.748344	-1.04025
20.95	0.894299	0.862453	-0.055729	0.814686	-2.87131	-2.13889	-0.5387	2.05397	-0.469704	1.20213	0.819996	-1.69572	2.39629	-0.748344	0.485626
21	-0.63158	2.69351	3.91156	3.86644	-1.34543	-0.918182	2.51306	3.57985	0.750999	4.86423	2.65105	-2.61124	4.22735	-1.66387	0.790802
21.05	-2.76781	0.862453	-0.055729	2.95092	-0.124725	-2.13889	1.29235	0.528088	2.27688	1.81248	3.56658	0.440514	0.870415	0.777534	-1.04025
21.1	-1.24193	1.4728	1.47015	1.11986	-1.95578	-3.05441	-0.5387	1.44362	-0.469704	-0.628929	-0.705883	-1.08536	1.17559	0.472359	1.40115
21.15	0.894299	4.21939	1.16497	3.25609	0.485626	-0.307831	-0.5387	1.44362	-1.08005	-1.54446	-0.095531	-1.39054	5.44805	0.167183	0.18045
21.2	-2.46264	1.4728	-0.66608	6.00267	-1.34543	-3.66476	4.03894	2.66432	-0.164528	0.591774	1.73552	0.135338	0.870415	1.99824	0.790802
21.25	-0.63158	3.60903	1.47015	2.03539	-2.56613	-0.307831	0.682003	-0.38744	1.9717	0.286598	0.209644	1.96639	0.870415	0.472359	4.14774
21.3	1.80983	0.252102	-0.66608	2.34056	2.01151	-5.49582	0.071651	-0.692616	1.05618	-2.45998	-0.095531	-1.69572	4.22735	0.472359	0.790802
21.35	-1.54711	0.557278	0.859798	4.17162	-3.17648	-1.52853	2.51306	0.222912	-1.99558	-1.84963	0.51482	-1.69572	2.09112	3.21894	0.18045
21.4	-0.936756	2.99868	-0.971256	1.11986	-2.26096	-2.44406	2.20788	1.74879	-3.21629	-0.018578	2.95623	1.35604	0.565239	0.167183	3.53738
21.45	-0.021229	-0.663425	2.69085	-0.100842	1.09598	-3.66476	-0.233524	-0.692616	-2.60593	-0.934105	-0.400707	1.35604	1.48077	-1.05352	-0.735077
21.5	-0.63158	1.77798	-1.27643	1.42504	-2.26096	-0.307831	1.59753	-0.38744	-0.469704	-1.84963	0.51482	-2.30607	3.00664	1.38789	-0.429901
21.55	-2.76781	-1.27378	2.0805	2.34056	-1.04025	-5.801	1.90271	0.833263	-2.91111	-0.018578	2.65105	-0.475014	-0.045113	-0.137993	2.01151
21.6	-0.326405	-0.35825	-2.49714	-1.62672	0.18045	-3.35959	-1.14905	2.96949	-3.21629	-0.323753	4.17693	2.27157	0.260063	0.167183	-0.124725
21.65	1.50465	1.77798	2.99603	-1.62672	-1.95578	-4.58029	0.376827	0.528088	-1.08005	-1.23928	0.51482	-0.475014	2.39629	1.99824	2.01151
21.7	-2.15746	-1.88413	-0.971256	-0.406017	1.09598	-5.49582	-0.233524	-0.38744	2.27688	3.33836	1.12517	-1.69572	-0.96064	1.38789	5.06326
21.75	-1.85228	1.77798	2.99603	-1.62672	-0.429901	-1.52853	-1.45423	1.44362	-0.774879	-1.84963	3.2614	-0.78019	-1.26582	-0.748344	1.40115
21.8	0.283947	-1.57895	-0.971256	-4.67848	-2.56613	-5.19064	1.90271	3.27467	-0.164528	0.286598	1.43035	1.96639	1.48077	2.30341	3.23221
21.85	-1.54711	-1.88413	3.91156	-3.1526	-0.124725	-2.44406	-1.45423	2.96949	4.71828	1.20213	-0.400707	-0.78019	-0.655464	1.08271	5.67361
21.9	-3.98851	1.16763	-0.360905	0.50951	-3.48166	-3.05441	2.51306	1.44362	0.750999	-1.54446	0.209644	-1.69572	-1.87617	0.472359	1.09598
21.95	-3.07299	-4.02036	2.0805	-3.1526	-3.78683	-4.27512	-0.843876	1.13844	1.05618	0.286598	2.0407	1.35604	-0.045113	1.38789	2.01151
22	0.589123	-1.27378	0.249447	-3.1526	0.18045	-0.002655	1.29235	3.27467	4.41311	-2.45998	-3.14729	0.745689	1.78594	1.99824	2.92703
22.05	-2.15746	-1.88413	0.859798	-1.9319	-4.09201	-3.96994	0.071651	4.1902	0.445824	1.5073	-1.31624	-2.00089	-3.09687	-0.443169	0.18045
22.1	-2.15746	-3.71518	0.249447	1.11986	-3.17648	-3.96994	3.42858	2.05397	2.58205	-2.45998	1.12517	-0.78019	-2.48652	-1.05352	0.790802
22.15	-0.63158	0.862453	0.249447	-1.9319	1.40115	-0.918182	1.29235	1.74879	2.27688	1.20213	-1.31624	-0.169838	1.17559	0.167183	2.31668
22.2	1.50465	-2.49448	-0.055729	-1.62672	-2.26096	-3.35959	2.20788	1.74879	2.27688	-2.45998	0.51482	0.440514	-1.57099	-3.18975	-1.34543
22.25	-2.76781	-0.968601	-2.19196	0.814686	-2.26096	-0.002655	-0.5387	3.88502	4.10793	-0.323753	-1.01106	-1.69572	-3.09687	-4.10528	0.18045
22.3	-3.37816	1.4728	1.77533	2.34056	2.31668	-0.307831	2.81823	-0.38744	0.445824	-3.37551	-1.01106	-0.475014	-1.26582	-1.66387	3.84256
22.35	-2.76781	-2.1893	-2.19196	-0.406017	-1.34543	-0.918182	-1.45423	-0.082264	3.49758	-1.54446	0.51482	0.745689	2.70147	-5.63116	-1.04025
22.4	-3.07299	1.77798	0.554623	-2.23707	-0.124725	3.0491	2.81823	1.13844	-1.99558	-4.59621	-1.92659	1.35604	-0.655464	-5.02081	-0.735077
22.45	-5.81957	1.4728	-1.27643	-1.32154	3.53738	-0.307831	-1.45423	-0.082264	1.05618	-3.07034	0.819996	-0.475014	-0.045113	-0.443169	3.53738
22.5	-4.59887	-0.053074	0.249447	0.814686	-0.735077	-0.002655	3.73376	-2.52367	-3.52146	-4.59621	-3.14729	0.135338	2.09112	-2.27422	-1.34543
22.55	-2.46264	2.08316	2.0805	-3.45777	-0.124725	1.21805	0.071651	-0.692616	-1.38523	-1.84963	1.12517	1.05086	1.48077	-2.5794	-1.6506
22.6	-2.15746	-0.35825	0.554623	-4.06813	3.53738	-3.05441	3.42858	-0.997791	-3.52146	-3.37551	-2.84211	1.96639	-1.26582	-0.137993	1.70633
22.65	-3.68334	-0.663425	4.21673	-3.1526	-1.6506	-1.22336	-0.843876	-3.13402	-1.69041	-2.45998	0.209644	-1.08536	-0.96064	0.472359	-0.429901
22.7	-2.46264	2.99868	-0.66608	-0.100842	-1.04025	-1.52853	2.20788	0.833263	-1.99558	-2.45998	-3.14729	-0.169838	1.17559	-1.66387	-0.735077
22.75	0.589123	-1.57895	2.0805	-3.76295	2.92703	-3.96994	-0.233524	-1.30297	-2.30076	-1.84963	2.34587	1.96639	-0.96064	-1.3587	1.40115
22.8	-0.63158	-0.663425	1.16497	-1.9319	-1.95578	-1.83371	-0.233524	0.528088	-1.08005	-0.934105	-1.62141	1.35604	-2.18134	1.38789	2.92703
22.85	-2.15746	0.862453	-0.971256	-0.100842	-1.6506	-1.52853	-0.843876	2.05397	-2.30076	-3.68069	1.73552	-0.169838	-1.26582	-2.88457	-1.6506
22.9	-1.54711	-2.1893	2.69085	2.34056	-0.124725	-2.13889	-1.7594	0.833263	-0.469704	-1.23928	-0.705883	1.35604	2.39629	-2.88457	-0.124725
22.95	-0.021229	-1.88413	-2.19196	0.814686	-1.04025	1.21805	-1.14905	4.49537	-2.60593	-3.37551	2.0407	2.57674	-0.96064	-0.443169	3.23221
23	-0.63158	-1.88413	-0.66608	1.11986	-1.34543	-1.22336	-1.14905	0.833263	-0.164528	1.20213	-0.400707	-1.69572	-0.655464	-2.27422	-1.04025
23.05	-2.76781	-2.1893	-1.58161	1.42504	-0.429901	-1.52853	-1.7594	5.4109	-2.91111	-3.68069	2.34587	0.745689	0.260063	-1.66387	-0.124725
23.1	-1.54711	0.557278	-2.80231	3.86644	0.485626	2.43875	-0.843876	-0.082264	1.66653	-1.23928	-0.095531	-0.475014	2.39629	-0.748344	3.53738
23.15	0.589123	-0.663425	2.0805	0.814686	-1.34543	-0.002655	-0.233524	2.66432	-2.30076	-3.37551	2.0407	-1.08536	-1.26582	0.777534	1.09598
23.2	0.894299	-1.57895	-2.49714	0.50951	1.09598	-1.22336	-0.5387	-0.997791	1.05618	-3.07034	-0.400707	1.05086	-1.57099	-2.27422	-0.735077
23.25	-2.46264	3.60903	-0.360905	1.42504	2.62186	3.35428	-0.843876	1.13844	-0.469704	-3.07034	1.12517	-2.91642	0.565239	-1.66387	1.09598
23.3	-1.54711	1.77798	0.859798	0.204334	-1.04025	-0.307831	0.071651	-2.52367	0.750999	-4.90139	-0.705883	0.745689	3.617	2.30341	2.01151
23.35	-1.54711	1.77798	-0.971256	0.204334	0.485626	0.607697	-0.5387	-0.692616	2.88723	-0.018578	-0.095531	-3.52677	0.260063	1.69306	-1.34543
23.4	-0.021229	6.05044	2.69085	3.25609	3.84256	3.35428	1.90271	-2.52367	0.140648	-5.51174	-0.400707	-2.30607	-0.045113	-0.137993	-1.04025
23.45	-3.98851	2.38833	0.249447	0.814686	-0.735077	-1.52853	-1.45423	-0.692616	4.41311	-3.98586	0.51482	-3.83195	1.17559	0.167183	2.62186
23.5	-3.07299	2.99868	-0.055729	1.42504	-1.04025	0.912872	2.20788	-1.30297	-0.469704	-4.59621	-1.92659	-2.30607	3.92217	3.82929	-1.34543
23.55	-2.15746	6.96597	3.91156	4.17162	1.70633	3.96463	-1.7594	-0.997791	1.36135	-4.29104	-0.095531	-2.61124	0.260063	-0.748344	-1.34543
23.6	0.283947	1.77798	0.554623	1.11986	-0.429901	-0.613007	2.51306	-0.997791	0.140648	-0.018578	-2.84211	-1.39054	-1.87617	-1.96905	0.485626
23.65	-2.76781	0.862453	2.38568	4.17162	-1.04025	-0.307831	-1.45423	-1.60814	-2.60593	-3.07034	1.73552	-2.61124	-0.655464	-1.05352	1.40115
23.7	-2.76781	3.30386	1.77533	-0.711193	-0.429901	2.13357	0.987179	-0.692616	1.9717	-0.323753	-1.31624	-2.00089	1.17559	0.777534	-1.95578
23.75	2.42018	-0.663425	-0.360905	1.73021	1.40115	-0.918182	-2.98011	-3.13402	-1.69041	-1.84963	2.34587	-2.61124	0.260063	-2.88457	-1.34543
23.8	0.894299	-1.27378	3.91156	0.204334	-2.56613	-0.613007	-0.843876	-0.082264	-0.469704	-2.76516	-1.01106	-2.30607	-2.18134	-3.49493	1.09598
23.85	-0.936756	0.862453	-0.360905	-0.711193	-0.429901	3.35428	-2.06458	-3.13402	-0.774879	1.20213	3.56658	-3.2216	-0.655464	-1.05352	-1.95578
23.9	3.64088	-1.57895	-0.66608	-0.711193	2.92703	-0.613007	-2.36976	0.528088	-1.08005	-3.68069	-0.095531	-3.52677	1.48077	-0.443169	-3.78683
23.95	-0.021229	-2.1893	1.77533	-2.84742	-1.04025	-0.613007	-1.14905	-4.6599	3.49758	-1.84963	0.51482	-2.61124	2.09112	-2.27422	-1.34543
24	0.283947	0.557278	-1.88678	-0.100842	-1.04025	3.35428	-2.36976	-1.91332	-1.08005	-2.15481	-1.62141	-2.00089	-0.96064	-2.5794	1.09598
24.05	0.589123	-2.1893	-0.055729	-3.1526	-0.124725	-1.52853	1.29235	-3.74437	0.445824	-4.29104	-1.01106	-2.61124	-0.96064	0.167183	-2.26096
24.1	-2.46264	-1.57895	0.859798	-1.9319	0.485626	-2.13889	-3.59046	-3.13402	1.05618	0.591774	-1.01106	-2.00089	-0.045113	0.167183	-1.95578
24.15	2.115	2.08316	-2.19196	-4.06813	-4.39719	3.0491	0.071651	-1.60814	-1.08005	-5.20657	-2.53694	-2.91642	2.70147	-2.27422	-0.429901
24.2	-3.37816	1.16763	0.249447	-1.62672	-3.17648	-0.918182	-3.89563	-4.35473	2.58205	-1.84963	0.819996	-0.78019	-1.26582	-1.05352	2.01151
24.25	0.894299	-0.35825	0.249447	-3.76295	1.09598	-0.613007	-1.14905	2.05397	-0.469704	-0.934105	-1.92659	-0.475014	-1.87617	0.472359	-2.56613
24.3	-2.76781	2.08316	-1.88678	-1.01637	-2.26096	1.8284	-1.45423	-1.30297	-1.38523	-2.76516	1.43035	-1.69572	1.17559	0.472359	-1.04025
24.35	-1.24193	1.4728	0.554623	-4.3733	-2.26096	-0.918182	-1.14905	1.44362	2.27688	-0.018578	-1.92659	0.745689	0.565239	-1.05352	1.40115
24.4	-3.37816	-0.053074	-2.49714	-1.9319	-1.04025	-1.52853	1.59753	0.833263	-2.30076	-3.07034	-1.31624	-1.69572	-2.48652	-0.748344	3.23221
24.45	-1.24193	0.252102	-2.19196	-4.67848	2.01151	1.52322	-1.45423	-0.082264	-1.99558	-2.76516	-0.705883	1.66122	-0.96064	1.38789	0.485626
24.5	-1.85228	1.77798	2.38568	-0.711193	-0.429901	-0.918182	3.42858	4.49537	-1.38523	2.11765	-1.62141	-2.30607	0.565239	0.777534	0.18045
24.55	-1.85228	-0.968601	-3.10749	-4.06813	-0.735077	-0.918182	-1.45423	-0.997791	-3.21629	-2.76516	2.34587	1.96639	-1.26582	-1.3587	2.01151
24.6	-1.24193	-1.57895	-1.88678	-0.100842	1.09598	0.302521	0.071651	1.13844	-1.38523	-0.628929	-2.23176	-2.00089	3.00664	-1.3587	2.31668
24.65	-0.936756	1.77798	1.77533	-1.62672	2.01151	0.607697	0.071651	0.222912	-3.21629	-0.018578	0.51482	1.05086	-1.57099	0.167183	-0.735077
24.7	-1.85228	-1.27378	-1.88678	2.03539	-1.04025	-3.05441	-1.7594	-1.30297	-2.60593	-2.15481	-1.62141	-1.69572	0.565239	0.167183	-1.6506
24.75	-1.85228	-2.1893	-0.055729	-1.62672	0.18045	-1.83371	1.90271	1.74879	0.750999	0.286598	-1.92659	-1.08536	1.48077	-4.10528	-0.429901
24.8	-0.936756	1.16763	2.99603	2.03539	1.40115	0.302521	-2.06458	-4.04955	-1.99558	-2.15481	-1.01106	0.440514	0.870415	-3.49493	2.31668
24.85	-1.85228	-0.35825	-2.19196	-1.32154	1.40115	-2.44406	2.51306	-2.82885	-0.164528	-1.84963	-3.14729	-0.475014	3.617	-0.443169	-1.04025
24.9	-0.936756	-2.1893	0.554623	2.64574	-1.04025	-1.83371	0.682003	-1.91332	3.49758	1.20213	1.12517	1.96639	0.260063	-3.18975	-0.429901
24.95	-2.76781	-0.663425	2.69085	-1.32154	-1.04025	0.607697	0.987179	-3.4392	-0.164528	-3.07034	-3.14729	-2.00089	3.92217	-4.71563	2.31668
25	0.589123	1.77798	-2.49714	-0.100842	1.70633	-2.44406	3.12341	0.528088	1.36135	-2.15481	-1.62141	1.35604	-0.655464	-1.66387	4.45291
25.05	-1.54711	-1.27378	-0.66608	-0.406017	-0.124725	-1.83371	0.682003	-3.74437	3.49758	0.591774	-1.62141	-1.69572	3.31182	-1.05352	1.40115
25.1	1.50465	-2.79966	0.859798	-2.23707	-0.735077	0.912872	4.03894	-2.21849	-1.08005	-1.84963	-2.23176	-2.91642	-1.87617	-2.5794	1.70633
25.15	-0.63158	0.862453	-2.19196	0.50951	0.18045	-1.83371	-0.233524	1.44362	1.05618	-0.323753	3.2614	-2.30607	3.00664	0.167183	2.31668
25.2	3.03053	-1.88413	-2.49714	-4.06813	3.23221	-2.74924	-0.233524	-0.692616	2.27688	0.89695	-0.705883	-4.13712	-0.96064	-1.66387	4.45291
25.25	-1.24193	-1.57895	0.554623	0.50951	2.92703	-0.307831	0.376827	2.05397	-0.469704	-1.84963	0.819996	-1.08536	1.78594	-1.66387	1.40115
25.3	2.72535	-0.663425	-2.49714	-3.1526	0.18045	0.607697	-0.843876	0.833263	1.05618	-0.018578	-0.095531	-5.05265	-0.96064	0.777534	-1.04025
25.35	-0.63158	1.16763	-0.055729	-0.711193	1.09598	-2.13889	3.73376	0.222912	1.36135	-1.84963	-0.400707	-3.52677	0.260063	-1.3587	-2.56613
25.4	0.589123	-1.57895	3.3012	-0.406017	2.01151	-1.52853	-1.45423	2.96949	-1.38523	-3.37551	2.65105	-3.2216	-2.18134	2.30341	0.18045
25.45	-0.326405	-1.57895	-0.055729	-0.100842	1.40115	3.35428	0.376827	-1.91332	2.27688	-0.628929	-2.53694	-2.30607	-0.045113	-1.66387	-1.04025
25.5	-2.15746	1.16763	0.249447	4.4768	-2.56613	-1.52853	2.51306	-0.692616	2.27688	-1.84963	-0.095531	2.88192	-2.18134	2.30341	-2.87131
25.55	-0.021229	-0.663425	4.52191	0.50951	-2.26096	-1.52853	0.071651	3.57985	-0.164528	-3.07034	1.43035	-1.08536	-1.26582	-1.66387	-1.95578
25.6	-3.98851	-1.57895	0.249447	3.56127	-1.6506	-0.613007	3.12341	-1.30297	2.88723	0.286598	0.209644	1.05086	-2.48652	0.167183	3.23221
25.65	0.589123	-0.053074	-0.360905	1.11986	-0.735077	0.912872	-1.7594	0.222912	1.9717	-2.76516	3.87175	1.35604	-1.26582	-2.27422	-0.429901
25.7	-2.76781	3.30386	4.21673	-0.711193	-4.09201	-2.13889	-0.843876	0.222912	0.140648	-3.07034	-0.400707	1.05086	-1.87617	-0.137993	1.09598
25.75	-1.85228	-1.57895	1.77533	2.64574	-2.26096	-1.52853	0.376827	-1.30297	1.05618	-0.018578	2.0407	5.32333	-2.48652	-2.27422	5.97879
25.8	-1.24193	-0.663425	1.47015	-1.01637	-0.124725	1.52322	-2.67493	1.13844	-0.164528	-3.07034	2.95623	0.135338	-1.26582	-1.05352	0.790802
25.85	-3.07299	-0.053074	3.91156	0.204334	3.53738	-1.52853	0.987179	-0.38744	-1.38523	-3.68069	0.209644	1.96639	-3.09687	-1.05352	2.31668
25.9	2.42018	2.38833	1.16497	-2.54225	0.790802	-2.44406	-2.98011	-2.21849	1.05618	0.286598	2.0407	1.66122	0.870415	-0.137993	4.14774
25.95	-3.07299	-1.88413	1.47015	-3.45777	1.09598	-1.22336	-1.7594	1.13844	-1.38523	-4.29104	-0.400707	-0.475014	-3.70722	-1.96905	1.09598
26	-1.24193	-0.663425	2.38568	-1.32154	3.53738	-0.613007	0.682003	-2.21849	-1.69041	-3.98586	-0.095531	1.05086	2.39629	0.167183	3.23221
26.05	-1.24193	2.08316	2.0805	-5.28883	4.75809	-3.96994	-3.59046	-2.82885	0.445824	-1.54446	2.65105	-3.2216	-0.045113	-1.96905	-0.124725
26.1	-2.46264	1.77798	-0.971256	-2.23707	0.485626	-3.66476	-1.45423	0.222912	0.750999	-4.90139	-2.84211	-2.30607	0.870415	-0.137993	1.40115
26.15	2.42018	-0.663425	-0.66608	-1.9319	1.40115	-0.918182	-1.45423	-3.74437	-1.08005	-5.81692	-0.095531	-0.475014	1.78594	-1.3587	1.09598
26.2	-2.76781	-0.35825	1.77533	-2.84742	3.23221	-1.52853	-2.67493	-2.52367	1.36135	-3.68069	0.209644	-2.00089	0.565239	0.167183	0.18045
26.25	0.283947	2.99868	-2.49714	1.42504	0.18045	-3.35959	-0.233524	-0.692616	2.88723	-6.42727	-1.01106	0.135338	3.92217	-1.05352	1.40115
26.3	0.894299	1.4728	-1.88678	-1.01637	2.31668	-0.307831	-4.20081	-4.35473	-0.469704	-7.03762	2.34587	-0.169838	-0.655464	-0.137993	-1.6506
26.35	-0.326405	-0.35825	0.249447	0.814686	1.70633	2.74393	-2.67493	-4.04955	0.445824	-3.98586	-1.62141	-0.475014	1.78594	-0.443169	1.40115
26.4	2.115	1.16763	-0.971256	2.03539	2.31668	3.35428	-0.233524	-0.38744	1.66653	-4.29104	0.51482	2.88192	0.260063	-2.27422	-1.34543
26.45	-0.936756	3.60903	-1.27643	1.11986	5.06326	0.912872	-2.67493	-3.4392	-3.52146	-5.20657	2.65105	-2.00089	-0.045113	-1.3587	1.40115
26.5	-0.63158	-0.053074	-0.360905	5.6975	2.01151	1.8284	-1.45423	-2.52367	-2.30076	-2.15481	-1.01106	-0.78019	3.31182	-2.27422	-2.56613
26.55	1.80983	-0.663425	2.0805	0.50951	5.97879	4.88016	-2.06458	0.833263	0.445824	-3.07034	0.819996	-0.475014	-1.26582	0.472359	1.70633
26.6	-0.63158	0.557278	-0.971256	1.42504	1.70633	3.96463	-2.06458	-2.82885	-3.52146	-4.29104	-0.095531	-2.00089	0.565239	-3.49493	-0.429901
26.65	1.50465	-2.79966	0.249447	2.64574	4.75809	-0.002655	0.987179	-0.38744	-2.91111	-1.54446	-1.92659	0.135338	-0.045113	0.167183	2.01151
26.7	-0.936756	-0.35825	2.99603	-1.62672	2.01151	0.912872	-3.89563	1.74879	0.140648	-0.018578	0.209644	-2.00089	-1.26582	-2.5794	-1.6506
26.75	-0.936756	-1.57895	-0.66608	0.50951	3.23221	0.607697	-3.28528	-2.52367	-1.69041	-3.98586	-1.92659	-2.30607	2.09112	0.472359	2.62186
26.8	3.3357	-2.1893	-0.971256	-0.406017	1.40115	1.21805	0.682003	-1.30297	-2.60593	-2.76516	-2.84211	2.27157	-2.79169	-1.66387	-2.56613
26.85	-1.24193	1.77798	-0.66608	-2.23707	1.09598	-2.74924	-4.20081	0.222912	-0.469704	0.286598	-0.095531	-2.61124	-0.96064	-0.443169	0.18045
26.9	1.19947	-0.663425	-0.055729	0.814686	0.790802	-3.35959	-3.89563	-3.13402	0.445824	-3.68069	-3.45247	-0.78019	-1.26582	1.08271	-3.48166
26.95	3.64088	3.91421	-3.71784	-3.76295	-0.735077	-0.307831	-0.5387	-3.4392	-1.99558	-3.98586	-3.75764	2.57674	-2.79169	-1.3587	1.40115
27	0.283947	-0.053074	-4.02301	-2.23707	-1.04025	0.607697	-4.20081	-1.30297	-0.469704	0.286598	-1.01106	-1.39054	1.48077	3.82929	-2.26096
27.05	2.72535	3.91421	-1.27643	0.204334	-0.735077	-2.13889	-2.67493	-3.13402	2.88723	-1.23928	-4.06282	0.440514	-1.57099	-1.66387	1.40115
27.1	-0.63158	-0.053074	-2.19196	-2.23707	-2.26096	-2.44406	-0.843876	-2.21849	-1.08005	-2.45998	-2.84211	1.35604	-0.350288	0.777534	-1.34543
27.15	-0.936756	4.52456	-4.63337	0.50951	-3.17648	-0.918182	-2.36976	1.13844	0.140648	-0.934105	-1.01106	0.745689	1.48077	-0.137993	0.18045
27.2	3.03053	1.16763	-2.49714	0.204334	-3.48166	2.43875	-0.233524	-1.91332	1.9717	-0.323753	-3.14729	2.57674	-1.57099	-1.66387	-0.735077
27.25	-1.85228	4.21939	1.77533	-0.100842	-2.26096	-0.918182	0.071651	-0.082264	1.36135	-3.68069	-1.62141	1.35604	0.260063	1.38789	0.485626
27.3	-0.936756	0.557278	-0.971256	4.4768	-1.6506	-1.83371	-1.7594	4.1902	-1.69041	-2.76516	2.34587	0.135338	-0.655464	-2.5794	1.09598
27.35	1.19947	5.44009	-1.58161	0.50951	-2.26096	-1.52853	-0.843876	1.44362	-0.164528	-1.23928	-1.01106	2.57674	-1.57099	0.167183	-0.735077
27.4	-1.54711	-0.968601	0.249447	0.50951	-0.429901	-0.002655	-0.843876	1.44362	2.27688	-4.29104	0.51482	-0.169838	1.48077	-1.66387	2.92703
27.45	1.19947	2.69351	3.60638	4.17162	-2.56613	-0.918182	-2.67493	3.57985	-2.30076	-4.29104	2.34587	-1.08536	-1.87617	-2.88457	-1.34543
27.5	0.894299	-1.57895	-0.360905	-0.406017	0.18045	-4.27512	-0.843876	1.44362	-2.30076	-2.15481	-0.400707	0.745689	-0.96064	0.472359	0.18045
27.55	0.283947	3.91421	-1.27643	-1.62672	-3.48166	-3.35959	-1.45423	-0.997791	-2.60593	-2.45998	1.12517	-2.30607	1.78594	-3.18975	-2.87131
27.6	1.50465	-0.968601	0.249447	1.11986	-0.124725	-0.002655	-2.98011	0.528088	-0.164528	-4.59621	1.43035	-1.69572	-1.26582	0.167183	-2.26096
27.65	-0.021229	2.69351	0.249447	-2.84742	-4.39719	1.52322	-0.5387	1.13844	-2.60593	-1.84963	-2.84211	0.440514	0.565239	-1.3587	-0.429901
27.7	-1.24193	-0.968601	-2.80231	-1.9319	-1.04025	-0.613007	-0.233524	-0.38744	-2.30076	1.81248	-0.705883	-2.91642	0.260063	-1.96905	-3.17648
27.75	0.283947	2.38833	-1.88678	0.50951	-3.48166	-0.307831	-2.67493	1.13844	0.445824	-0.628929	1.12517	-2.61124	-0.96064	1.38789	0.790802
27.8	-1.54711	-0.663425	-0.66608	-2.23707	-1.04025	1.52322	-0.5387	2.66432	0.445824	-0.934105	-2.84211	1.96639	1.48077	-2.88457	-1.95578
27.85	-1.85228	2.69351	0.554623	-0.711193	-1.95578	4.57498	-2.36976	-1.30297	-1.69041	0.591774	-2.53694	-2.61124	-2.18134	-0.137993	0.485626
27.9	0.589123	-0.968601	-2.49714	2.34056	-0.429901	1.52322	-2.36976	-0.082264	-0.774879	2.728	0.819996	-2.30607	-2.18134	-1.96905	1.09598
27.95	-2.76781	2.99868	-1.58161	-0.406017	2.01151	1.52322	-1.14905	3.88502	2.88723	-1.23928	-2.53694	2.57674	1.78594	-2.27422	0.18045
28	-2.46264	-1.27378	-0.971256	1.73021	-1.04025	2.74393	0.071651	1.74879	0.445824	-1.84963	-1.62141	-2.00089	-3.70722	1.99824	2.62186
28.05	1.50465	2.08316	-0.360905	3.56127	3.23221	3.65945	-1.7594	1.44362	-0.164528	0.591774	2.95623	-1.08536	-2.48652	-1.3587	-1.34543
28.1	-2.76781	-2.79966	-3.41266	-0.406017	-1.34543	0.302521	0.682003	2.66432	0.445824	0.89695	-1.01106	2.88192	1.48077	0.167183	-0.124725
28.15	-2.76781	2.38833	-3.10749	1.11986	1.09598	0.607697	2.20788	4.1902	2.88723	-1.23928	-0.705883	-1.08536	-1.26582	1.99824	0.18045
28.2	0.589123	-2.1893	-1.27643	1.73021	0.485626	1.8284	-0.843876	1.74879	-1.38523	-1.23928	3.87175	-0.78019	0.565239	1.08271	-1.6506
28.25	-3.37816	-0.35825	1.16497	-2.84742	-1.34543	-1.52853	0.071651	1.74879	-0.164528	0.591774	-0.400707	2.57674	1.78594	4.74482	0.18045
28.3	-3.37816	-3.10483	-0.66608	0.50951	2.31668	2.74393	4.03894	4.49537	1.9717	-0.323753	-0.705883	-0.475014	-0.655464	1.08271	-2.87131
28.35	-0.326405	-1.57895	0.859798	1.73021	-2.26096	-2.74924	-0.233524	2.05397	3.19241	-2.76516	3.56658	-1.39054	-0.045113	1.69306	-3.48166
28.4	-3.98851	-2.1893	2.69085	-1.62672	1.40115	-1.83371	0.071651	-0.082264	-0.164528	-1.54446	1.12517	0.440514	0.870415	3.82929	-2.26096
28.45	-1.85228	-1.57895	6.96331	-0.406017	0.18045	-0.613007	2.81823	1.13844	0.750999	0.89695	-0.400707	0.135338	-1.57099	-1.05352	-4.09201
28.5	1.19947	0.862453	3.91156	2.64574	-0.735077	-2.44406	-0.5387	2.35914	2.27688	-0.323753	2.0407	-0.78019	-0.350288	0.777534	-1.95578
28.55	-3.68334	-1.57895	2.38568	-0.711193	3.23221	0.302521	-0.233524	-0.997791	3.49758	-1.54446	3.56658	1.05086	-0.045113	0.472359	-3.17648
28.6	-2.76781	2.08316	2.38568	-0.100842	-0.124725	-2.74924	0.987179	-0.082264	-1.08005	-0.628929	0.209644	1.66122	-1.57099	-1.96905	-2.56613
28.65	1.80983	-1.88413	2.69085	3.25609	2.01151	1.52322	-0.233524	2.66432	-0.469704	2.42283	1.43035	-1.39054	-0.045113	1.08271	2.62186
28.7	-2.15746	1.16763	1.77533	-0.711193	1.09598	-1.22336	-2.67493	1.74879	-0.469704	-0.018578	4.4821	0.745689	-1.26582	-1.05352	-1.95578
28.75	-0.936756	-1.27378	-1.58161	-0.711193	0.790802	3.65945	-0.5387	-0.692616	0.750999	-2.15481	0.819996	3.49227	-2.79169	-2.27422	-0.429901
28.8	1.50465	0.252102	-1.58161	3.56127	5.36844	-0.918182	1.29235	2.35914	-1.99558	-1.84963	1.12517	-0.475014	1.17559	0.777534	1.09598
28.85	-0.936756	1.4728	-0.971256	-1.62672	-0.124725	2.74393	-2.98011	6.6316	-1.99558	-0.018578	4.17693	-0.475014	-0.045113	-2.27422	-1.6506
28.9	-2.46264	-0.35825	0.554623	-1.01637	1.70633	-0.613007	-1.45423	2.05397	-0.774879	-1.84963	1.73552	2.88192	-1.57099	-1.66387	0.790802
28.95	0.894299	2.38833	-1.88678	2.34056	0.485626	3.65945	2.51306	2.66432	3.19241	-3.37551	0.51482	-0.475014	0.260063	0.777534	-0.429901
29	-0.936756	-1.88413	-1.88678	-0.711193	-0.735077	-1.52853	-0.843876	2.66432	1.05618	-3.37551	2.0407	-1.39054	0.870415	-2.88457	-2.26096
29.05	-0.936756	0.862453	2.0805	-1.9319	2.62186	0.302521	-1.45423	4.49537	-1.69041	-0.323753	3.2614	-0.78019	-0.350288	-1.3587	2.01151
29.1	2.115	-0.968601	-1.27643	0.204334	-1.95578	-1.52853	-0.233524	0.222912	-1.38523	-1.54446	-1.31624	0.440514	2.09112	1.08271	-1.95578
29.15	2.115	-1.88413	-2.49714	1.11986	-0.124725	0.607697	0.376827	-0.38744	0.750999	-3.37551	-1.62141	-2.30607	2.39629	-1.05352	-1.6506
29.2	-1.54711	1.4728	1.77533	-1.9319	2.31668	-1.52853	-2.98011	2.05397	-0.774879	-3.68069	1.73552	-0.78019	-0.350288	-0.137993	0.790802
29.25	-0.021229	-2.1893	-1.58161	-0.406017	-1.34543	-0.307831	-2.67493	2.66432	-3.82664	-3.37551	-0.095531	2.57674	1.48077	0.167183	-2.87131
29.3	3.03053	1.77798	0.859798	3.56127	1.40115	0.607697	0.071651	-1.60814	-3.52146	-1.54446	-2.23176	-1.08536	3.617	-1.66387	0.485626
29.35	-0.63158	-0.968601	-0.360905	-0.406017	-0.124725	0.912872	-2.98011	-1.60814	-2.30076	-4.29104	-1.62141	0.440514	-2.18134	0.167183	0.485626
29.4	-1.24193	0.252102	-0.055729	0.204334	1.09598	3.0491	-2.36976	-0.082264	-0.164528	-3.98586	1.73552	2.57674	-1.26582	-0.443169	-2.56613
29.45	2.115	2.38833	2.0805	4.78197	5.06326	1.21805	-0.843876	1.13844	-3.21629	-2.15481	-1.01106	0.745689	3.00664	-1.3587	0.18045
29.5	0.283947	0.862453	-0.971256	1.42504	1.40115	4.57498	-0.843876	-1.30297	-3.82664	-0.018578	-1.01106	-0.169838	-1.26582	1.08271	-1.6506
29.55	-0.326405	4.21939	3.3012	0.204334	3.84256	0.607697	-3.28528	-1.30297	-3.52146	-2.15481	1.12517	1.35604	-0.96064	-0.443169	-1.34543
29.6	1.80983	-0.053074	-0.360905	2.95092	6.58914	4.57498	-2.06458	0.222912	-1.99558	-3.07034	2.0407	4.10262	1.78594	-1.66387	2.31668
29.65	3.03053	1.16763	4.52191	4.78197	2.92703	-0.918182	0.987179	3.57985	-0.164528	-1.54446	-0.705883	0.135338	0.565239	-0.137993	-1.04025
29.7	-0.63158	2.38833	-0.055729	-0.711193	5.06326	1.21805	-1.7594	0.833263	-3.52146	0.89695	-0.705883	-1.39054	0.260063	0.167183	-1.04025
29.75	-0.326405	0.252102	3.60638	-0.406017	1.70633	0.912872	-2.98011	0.833263	-2.91111	-2.15481	1.73552	1.96639	2.70147	-0.748344	2.62186
29.8	3.3357	3.91421	0.249447	2.64574	0.485626	-1.22336	0.376827	2.66432	-1.69041	-0.934105	-1.31624	1.96639	3.00664	2.91377	-1.34543
29.85	-1.24193	-0.663425	4.21673	-0.100842	2.01151	1.52322	-0.233524	5.4109	-0.469704	2.728	-2.84211	-0.475014	-0.045113	1.38789	-1.95578
29.9	-1.54711	0.557278	0.554623	-2.54225	-0.735077	-2.44406	-2.98011	2.66432	-1.08005	-1.23928	-2.23176	-0.475014	0.565239	0.777534	1.70633
29.95	0.894299	2.38833	1.47015	-1.01637	-2.26096	0.607697	0.376827	1.44362	-3.21629	-1.54446	-0.400707	4.10262	2.09112	2.60859	-1.95578
30	1.50465	-0.35825	-0.971256	0.814686	2.01151	-1.83371	-2.06458	0.833263	-2.30076	2.11765	-4.06282	1.66122	-3.09687	1.99824	-2.26096
30.05	-1.24193	2.69351	0.859798	-1.62672	-1.04025	-1.83371	-1.45423	4.80055	-0.469704	-1.54446	-3.14729	1.05086	-1.87617	-1.3587	0.18045
30.1	-0.63158	-0.968601	-1.27643	-1.01637	0.18045	1.52322	0.987179	2.35914	-2.91111	-0.323753	-1.31624	1.66122	2.09112	1.08271	-4.09201
30.15	2.42018	0.557278	-0.360905	1.11986	3.84256	-0.613007	-2.67493	-0.692616	-2.60593	-1.23928	2.0407	5.6285	-0.045113	0.472359	-4.09201
30.2	0.894299	2.38833	-2.80231	2.34056	-0.429901	2.74393	0.987179	0.222912	-0.469704	-2.45998	-0.705883	1.35604	-0.350288	-1.05352	0.485626
30.25	0.894299	-1.27378	-1.58161	-0.100842	1.40115	-0.002655	-2.06458	1.44362	-3.21629	0.286598	-0.400707	1.66122	1.17559	-0.443169	-4.09201
30.3	0.894299	0.862453	-1.88678	0.814686	5.06326	-0.307831	0.071651	4.1902	-3.82664	-2.15481	5.39763	0.745689	3.617	-0.443169	-3.48166
30.35	2.72535	1.4728	-2.80231	3.56127	1.40115	2.13357	-2.98011	1.74879	0.750999	0.89695	2.0407	2.57674	-0.350288	-2.27422	0.790802
30.4	-0.936756	0.252102	-1.88678	1.11986	2.92703	-1.52853	-0.233524	0.528088	-3.21629	-4.29104	1.43035	-1.08536	-0.045113	-0.748344	-3.78683
30.45	-0.936756	3.91421	-2.19196	0.50951	3.23221	-0.002655	-0.843876	2.05397	-1.99558	-0.323753	6.00798	-2.00089	3.31182	1.69306	-4.09201
30.5	-1.24193	-0.663425	2.0805	0.204334	0.485626	-0.613007	0.071651	3.57985	-1.69041	-3.37551	0.819996	-1.08536	0.260063	-1.05352	-0.429901
30.55	0.894299	1.4728	-1.58161	2.03539	2.31668	-0.918182	-1.7594	2.05397	-3.21629	-0.934105	1.73552	-1.39054	-0.350288	-1.05352	-4.70236
30.6	-3.07299	2.99868	3.3012	-1.32154	2.31668	4.57498	-0.233524	-0.38744	0.140648	-4.90139	1.12517	-3.52677	2.09112	2.91377	-3.17648
30.65	-3.68334	-0.663425	-1.88678	-1.32154	-1.34543	-0.002655	-2.06458	0.833263	-2.60593	-0.628929	-1.31624	-2.91642	3.617	0.167183	0.18045
30.7	-2.15746	1.77798	1.47015	-0.100842	1.70633	2.43875	2.20788	5.10572	1.05618	-2.45998	2.34587	-0.78019	0.565239	-0.443169	-3.17648
30.75	-1.85228	-0.35825	1.47015	2.34056	2.31668	3.65945	-0.843876	1.74879	-3.82664	-0.628929	-1.31624	0.135338	1.48077	2.91377	-2.87131
30.8	-2.76781	-1.27378	-0.66608	-0.711193	0.790802	1.21805	3.73376	0.833263	0.750999	-2.45998	2.34587	-3.52677	4.53252	1.08271	0.18045
30.85	-1.54711	2.69351	1.77533	-0.711193	2.92703	5.49051	-0.843876	3.57985	-2.91111	-0.628929	-1.01106	-3.52677	3.92217	-0.748344	-1.04025
30.9	1.80983	-2.49448	-2.19196	-0.100842	4.14774	1.8284	2.81823	-0.082264	-0.774879	-2.76516	2.34587	-1.39054	0.870415	0.777534	-2.56613
30.95	1.50465	-1.88413	1.16497	3.86644	3.23221	1.52322	-0.5387	0.222912	-3.21629	-0.628929	-0.400707	-1.08536	1.48077	1.69306	0.18045
31	-0.936756	0.252102	-3.41266	-0.406017	4.45291	4.26981	1.29235	4.1902	-0.774879	-3.07034	3.2614	-4.13712	3.617	-0.748344	-0.735077
31.05	-0.021229	-4.32554	-2.80231	-0.100842	4.75809	-0.307831	-1.14905	-0.997791	-1.38523	-1.54446	-2.23176	-3.83195	0.870415	-0.137993	-3.17648
31.1	3.64088	-2.1893	0.554623	2.03539	1.40115	0.302521	0.682003	2.05397	-1.38523	-2.45998	2.95623	-2.61124	-0.96064	3.52412	-1.6506
31.15	0.894299	-2.1893	-2.19196	4.4768	3.53738	0.302521	-1.45423	1.44362	-0.774879	-3.68069	-1.62141	-1.69572	-0.350288	-0.748344	-0.735077
31.2	-0.63158	-2.1893	0.554623	1.73021	5.06326	-1.83371	-1.7594	1.44362	-1.69041	-2.45998	1.73552	-3.83195	2.70147	-1.3587	-4.39719
31.25	-0.936756	0.252102	-2.49714	0.204334	2.01151	0.607697	-1.7594	2.96949	0.750999	-4.90139	-3.45247	-0.475014	1.17559	1.69306	-2.56613
31.3	-0.021229	-0.663425	-0.971256	2.95092	3.23221	-0.918182	-1.14905	0.222912	-0.774879	-0.628929	-0.095531	-0.169838	-0.96064	2.30341	0.790802
31.35	-0.936756	-0.35825	1.47015	5.39232	6.28397	-1.22336	-0.5387	4.49537	2.27688	-3.37551	-2.23176	-1.69572	0.565239	-0.137993	-2.87131
31.4	-3.07299	2.38833	-2.19196	3.56127	2.01151	2.74393	-1.7594	-0.082264	0.140648	0.591774	0.819996	2.57674	3.617	0.777534	-2.56613
31.45	-2.76781	0.862453	1.47015	3.25609	2.92703	-0.307831	-0.843876	3.88502	4.10793	-3.07034	-1.92659	-0.475014	-0.655464	3.82929	-1.04025
31.5	-1.24193	0.252102	-1.88678	3.86644	5.06326	0.912872	-1.45423	-0.997791	-0.164528	-0.323753	0.51482	-0.169838	-2.48652	-0.137993	-0.429901
31.55	-0.326405	4.21939	-2.49714	6.61303	2.31668	4.26981	-0.233524	2.66432	2.27688	-0.323753	-1.01106	2.57674	-2.48652	-1.05352	-2.26096
31.6	-2.46264	0.252102	0.859798	2.34056	1.70633	0.607697	0.376827	-0.38744	0.445824	-0.934105	0.819996	-1.69572	0.565239	0.167183	-1.6506
31.65	-2.76781	0.557278	-3.41266	1.42504	4.14774	1.21805	-0.843876	2.66432	1.36135	0.591774	-0.095531	2.57674	-0.350288	1.38789	1.40115
31.7	-1.24193	3.60903	-0.971256	4.17162	2.01151	4.57498	1.90271	-0.997791	2.27688	-1.84963	0.819996	-2.00089	-2.48652	-1.96905	-2.26096
31.75	1.50465	-1.57895	-0.66608	-0.711193	0.790802	0.607697	-0.5387	1.13844	-0.469704	0.591774	1.12517	1.35604	-1.87617	-1.3587	-1.34543
31.8	-1.24193	-1.27378	-1.58161	-1.62672	3.53738	1.52322	2.51306	-1.30297	3.19241	-2.76516	2.34587	-3.52677	2.39629	1.08271	-1.04025
31.85	-2.76781	3.30386	1.47015	0.204334	2.62186	3.35428	-1.7594	1.13844	-1.38523	-4.59621	2.34587	-0.475014	1.48077	1.08271	-0.124725
31.9	-2.15746	-1.27378	-2.80231	-3.1526	0.485626	0.302521	2.51306	-2.82885	0.445824	-2.45998	2.95623	-2.30607	-0.045113	-0.748344	-2.56613
31.95	-0.326405	-1.27378	-1.27643	1.73021	1.40115	2.43875	-0.843876	-0.997791	0.140648	-3.68069	-0.095531	0.135338	0.870415	-0.137993	-1.04025
32	-5.51439	2.08316	-0.055729	-1.01637	4.45291	2.43875	2.51306	-1.30297	-1.69041	0.286598	3.87175	-0.78019	2.70147	3.21894	1.70633
32.05	-4.29369	-1.57895	-3.41266	-0.100842	0.790802	-0.918182	-3.28528	-0.997791	2.58205	-4.29104	-0.095531	1.66122	3.617	0.167183	-1.34543
32.1	-0.021229	-0.663425	-0.971256	1.42504	-0.735077	1.52322	-0.843876	0.833263	-1.99558	-2.76516	3.87175	0.135338	-0.350288	-0.748344	0.790802
32.15	-3.98851	3.60903	-1.27643	1.11986	2.62186	1.8284	-3.59046	-0.082264	0.140648	-2.15481	-1.31624	3.1871	-1.26582	0.167183	2.01151
32.2	-3.98851	0.557278	-2.19196	2.34056	0.485626	-2.13889	-2.06458	4.80055	-1.38523	-4.29104	4.17693	0.745689	-0.045113	2.30341	3.84256
32.25	-0.021229	-0.053074	2.0805	0.204334	-0.735077	0.302521	-0.5387	2.35914	-2.91111	-0.934105	-0.400707	2.88192	2.70147	-1.3587	1.70633
32.3	-3.07299	4.21939	-2.19196	2.95092	-0.124725	-0.307831	-1.14905	6.32643	1.05618	-4.29104	1.73552	-0.169838	-1.26582	-0.443169	1.09598
32.35	-0.326405	2.08316	-2.49714	-0.100842	2.01151	-1.52853	2.81823	1.13844	-3.82664	-3.68069	0.51482	2.27157	-3.70722	0.777534	4.14774
32.4	-1.24193	0.862453	1.16497	3.25609	-1.04025	-0.307831	-1.14905	3.57985	-2.91111	-1.84963	0.209644	-0.475014	-1.26582	2.60859	2.31668
32.45	-2.15746	5.13491	-4.32819	0.204334	-0.735077	-0.307831	3.42858	1.13844	-1.38523	-3.68069	0.51482	0.135338	1.48077	-1.05352	-1.04025
32.5	1.19947	3.30386	-3.10749	3.25609	1.09598	-2.13889	-2.36976	0.833263	-2.60593	-1.23928	-1.01106	-2.61124	-1.57099	-0.443169	-0.124725
32.55	-0.63158	2.08316	-0.66608	-0.100842	0.790802	-0.307831	0.071651	1.44362	1.66653	-3.68069	0.819996	-0.169838	-2.18134	1.38789	2.62186
32.6	3.94606	3.30386	-1.88678	3.56127	-1.6506	1.8284	-2.67493	-0.692616	-0.774879	-2.45998	-1.62141	-2.61124	-1.26582	2.60859	-0.735077
32.65	-0.936756	1.77798	0.249447	1.11986	0.485626	-1.52853	-2.98011	2.66432	-0.164528	-0.018578	2.65105	-2.30607	0.870415	-0.748344	-2.56613
32.7	4.55641	1.16763	0.249447	3.86644	3.53738	-0.002655	-1.45423	-0.997791	3.19241	-3.68069	-2.23176	-2.91642	-3.40205	-0.443169	-2.26096
32.75	-0.021229	3.30386	-1.58161	-0.406017	-0.429901	3.65945	-2.98011	-0.082264	-1.38523	-0.934105	-0.095531	-3.2216	-1.26582	-0.137993	0.790802
32.8	3.64088	3.60903	1.16497	4.17162	-0.124725	-0.613007	1.90271	-0.082264	0.750999	-0.323753	-0.705883	-1.08536	0.565239	3.82929	-1.95578
32.85	-1.54711	0.862453	-0.055729	0.204334	1.09598	-0.918182	-1.45423	-0.692616	-0.164528	-1.84963	-0.400707	-2.91642	-2.18134	-1.05352	-3.17648
32.9	1.80983	0.862453	-1.27643	3.25609	1.09598	1.8284	0.987179	1.74879	-1.38523	1.81248	2.34587	0.440514	0.260063	-1.96905	-1.95578
32.95	-0.936756	3.91421	2.99603	-1.32154	-2.26096	-0.307831	-1.14905	-3.4392	2.58205	-2.45998	-1.31624	-3.2216	-0.045113	-1.66387	2.01151
33	1.80983	0.557278	-2.19196	2.34056	-2.26096	0.607697	-1.14905	-0.997791	-1.69041	-2.45998	2.34587	1.66122	-1.26582	0.777534	-1.34543
33.05	-2.15746	0.252102	-1.58161	-2.23707	1.40115	5.49051	0.987179	-0.997791	-1.38523	0.89695	-1.01106	-1.69572	3.31182	-1.66387	-2.56613
33.1	0.589123	3.30386	1.77533	2.34056	-0.429901	2.43875	-1.45423	-1.30297	2.88723	-2.76516	1.12517	-0.169838	-0.045113	-2.88457	-2.56613
33.15	-3.07299	1.4728	-3.41266	-2.23707	-1.95578	3.0491	2.51306	2.96949	-0.164528	-1.54446	1.12517	-0.78019	5.14288	-1.3587	-0.124725
33.2	-0.326405	0.862453	-3.10749	0.814686	-0.735077	3.96463	-2.06458	-0.997791	0.140648	-0.323753	-1.31624	-1.69572	-0.655464	0.777534	-2.26096
33.25	-2.76781	1.4728	0.859798	-1.32154	3.23221	3.96463	0.071651	0.528088	4.10793	-2.76516	2.65105	0.135338	2.70147	-4.10528	-4.09201
33.3	-0.936756	2.99868	-4.02301	1.42504	1.09598	1.52322	0.376827	1.74879	-0.164528	-0.323753	-2.84211	-3.83195	-0.350288	-2.88457	-4.09201
33.35	-2.15746	-0.053074	-4.32819	0.814686	0.790802	3.0491	-1.45423	0.222912	1.36135	-2.45998	-0.400707	1.05086	2.09112	0.777534	-1.34543
33.4	-0.63158	0.252102	-0.055729	0.50951	1.70633	2.13357	1.59753	1.74879	1.9717	-3.68069	-3.14729	-3.52677	-0.350288	-2.27422	-1.95578
33.45	-1.24193	2.69351	-3.41266	5.08715	4.45291	-2.13889	-2.06458	-0.082264	-1.08005	1.5073	-3.45247	-1.08536	0.870415	-0.748344	-4.70236
33.5	-1.85228	-0.663425	-2.80231	0.50951	0.485626	-2.74924	-0.233524	0.222912	-0.469704	-2.76516	1.12517	-2.61124	-0.045113	1.08271	-3.17648
33.55	-0.936756	0.252102	1.16497	3.86644	0.485626	-0.002655	-1.7594	3.88502	-1.08005	-2.15481	-2.53694	-2.91642	-0.045113	-0.137993	-1.6506
33.6	-1.54711	2.38833	-2.19196	-1.01637	0.790802	-3.05441	-2.36976	-1.60814	-1.69041	1.5073	-0.095531	0.440514	-0.655464	3.21894	-0.124725
33.65	2.42018	2.38833	-1.27643	0.50951	2.92703	-2.44406	0.987179	0.222912	-0.164528	-2.76516	-1.62141	-2.30607	-0.96064	-0.748344	-1.6506
33.7	-1.24193	-0.053074	2.69085	0.204334	0.790802	-1.83371	-2.06458	0.222912	-0.469704	-1.54446	-0.095531	0.440514	0.260063	0.777534	-1.6506
33.75	2.42018	-0.35825	-0.055729	-2.23707	-1.6506	-0.307831	0.376827	-0.692616	-2.60593	0.591774	2.95623	-2.00089	0.260063	-1.05352	-0.429901
33.8	-1.85228	2.69351	-1.27643	1.11986	-1.04025	-3.66476	-1.45423	2.05397	2.88723	-3.07034	-0.095531	-1.69572	2.39629	0.167183	2.01151
33.85	-0.63158	0.557278	2.0805	-2.84742	1.09598	-1.83371	-2.06458	-0.692616	0.140648	-2.15481	2.95623	1.35604	1.78594	-0.137993	-1.6506
33.9	-1.24193	-2.79966	0.249447	0.50951	0.790802	0.912872	1.59753	-1.60814	-0.469704	-0.628929	0.819996	-1.69572	3.92217	-1.3587	-1.04025
33.95	-1.85228	-1.27378	-1.58161	-1.32154	-1.04025	-2.44406	-2.36976	3.27467	2.88723	-2.76516	0.209644	0.440514	1.78594	-0.748344	0.485626
34	1.50465	1.4728	0.859798	-1.01637	-1.6506	-2.13889	-0.843876	-1.30297	0.750999	-2.15481	2.95623	-2.61124	5.75323	-2.5794	-2.26096
34.05	-0.936756	-1.88413	0.859798	2.03539	0.485626	-0.002655	-3.28528	-0.692616	0.750999	-1.84963	-1.92659	-1.08536	2.70147	0.777534	-3.78683
34.1	2.42018	-1.57895	-1.27643	-0.100842	-0.124725	1.21805	-3.59046	1.44362	3.19241	-3.98586	-0.705883	0.440514	4.22735	-1.66387	-1.04025
34.15	-2.15746	-0.053074	-0.055729	3.86644	-3.48166	-2.44406	-0.843876	-1.30297	1.05618	-2.45998	-2.23176	-3.2216	-0.350288	1.38789	-4.39719
34.2	-0.936756	1.16763	1.16497	0.50951	-3.17648	-1.22336	-6.03186	-0.082264	1.05618	-1.84963	-3.75764	0.135338	2.70147	-1.3587	-5.00754
34.25	-0.936756	-1.57895	-2.49714	1.42504	-1.95578	2.74393	-4.50598	-0.692616	3.49758	-5.20657	0.209644	-2.91642	-1.26582	1.38789	0.18045
34.3	-3.98851	-2.1893	-2.19196	5.08715	-0.735077	-1.22336	-3.28528	-2.52367	0.750999	-3.07034	-4.06282	-2.61124	-0.655464	-0.137993	-2.87131
34.35	-1.54711	-1.27378	1.16497	2.64574	-3.17648	-1.83371	-3.89563	1.13844	-1.99558	-1.84963	-1.31624	0.745689	-0.350288	1.38789	1.70633
34.4	-6.12474	-2.1893	-2.19196	6.61303	-2.56613	-0.307831	0.071651	-1.60814	-1.69041	-3.37551	0.51482	-2.00089	-0.350288	-0.137993	-2.26096
34.45	-4.29369	-4.63071	-1.58161	2.95092	0.485626	1.8284	-1.45423	-2.21849	-1.69041	-1.23928	-1.62141	0.135338	2.39629	1.99824	-0.735077
34.5	-3.68334	-4.32554	2.0805	0.814686	-3.17648	-0.307831	-1.14905	1.13844	-3.52146	0.591774	2.0407	0.440514	-1.57099	-0.137993	-1.6506
34.55	-4.59887	-2.49448	-0.055729	4.17162	-1.04025	-0.613007	3.42858	-2.52367	-1.69041	-1.54446	-0.095531	-0.169838	1.78594	1.38789	-1.95578
34.6	-0.63158	-2.1893	-0.055729	0.50951	1.70633	1.21805	0.071651	-1.91332	-2.30076	1.81248	0.819996	2.57674	-2.18134	-0.748344	-2.87131
34.65	-3.98851	-4.02036	0.859798	0.204334	-1.95578	1.8284	0.987179	2.66432	-3.21629	0.89695	4.78728	-2.00089	-0.045113	3.52412	-3.78683
34.7	-1.85228	-1.57895	1.47015	-0.711193	0.18045	-1.22336	0.376827	-2.52367	-1.38523	-1.84963	-0.705883	-0.475014	-0.96064	0.777534	-1.34543
34.75	0.894299	0.557278	-0.971256	-1.62672	-0.735077	-1.22336	-1.45423	-1.91332	0.750999	-0.628929	1.12517	1.35604	-2.18134	4.74482	-3.78683
34.8	-0.936756	-3.41001	-0.055729	1.42504	0.790802	-0.002655	1.59753	2.05397	-3.21629	0.89695	2.65105	-2.00089	1.78594	1.08271	-1.04025
34.85	2.72535	-0.968601	2.99603	-2.84742	3.23221	0.607697	-1.45423	-1.60814	-1.08005	-3.07034	-0.095531	0.440514	-0.96064	4.43964	-3.48166
34.9	0.283947	3.30386	-1.88678	-1.62672	-1.04025	-1.83371	-2.67493	-2.21849	1.66653	-2.76516	1.43035	-0.169838	1.48077	0.777534	1.70633
34.95	0.589123	-0.663425	-1.88678	1.73021	3.84256	-1.22336	2.20788	0.528088	-1.08005	1.5073	-1.31624	-1.39054	-0.655464	3.52412	-1.95578
35	3.03053	0.862453	-0.360905	-0.711193	-1.6506	0.607697	-1.7594	-3.13402	-0.469704	-1.84963	-1.01106	2.57674	-1.87617	-0.137993	1.40115
35.05	-0.63158	2.99868	-0.66608	3.25609	2.01151	0.607697	-1.45423	-2.52367	3.19241	-1.23928	2.65105	-2.00089	1.48077	0.777534	-1.95578
35.1	1.80983	1.16763	-2.80231	0.50951	-3.48166	-1.52853	0.987179	-0.692616	2.27688	2.11765	-1.62141	-1.39054	-3.70722	1.38789	2.01151
35.15	0.589123	4.52456	-2.80231	0.50951	-0.735077	-0.918182	-2.98011	-4.35473	1.05618	-1.23928	-0.705883	1.35604	-1.57099	-0.137993	-1.95578
35.2	-0.021229	0.252102	0.859798	4.17162	-2.87131	0.607697	0.071651	-2.21849	2.88723	-1.54446	2.65105	-2.00089	-1.87617	2.60859	1.40115
35.25	3.3357	2.69351	-2.19196	0.204334	-0.735077	2.43875	-0.843876	1.74879	2.58205	-0.018578	-0.705883	-0.475014	-2.18134	-1.66387	-3.48166
35.3	-0.936756	1.4728	-4.32819	1.11986	-2.87131	-1.22336	-2.67493	-2.21849	1.05618	-0.628929	1.12517	-0.169838	2.09112	2.91377	-0.124725
35.35	-0.021229	2.08316	-1.58161	2.64574	-2.26096	0.607697	-0.233524	-0.692616	1.9717	-3.98586	3.2614	-1.08536	-1.87617	-1.05352	-5.00754
35.4	3.64088	0.252102	0.554623	-0.406017	-3.78683	2.43875	-1.7594	3.27467	4.10793	-2.45998	-0.095531	1.66122	-0.350288	-0.137993	-2.26096
35.45	-0.63158	0.862453	-3.41266	0.204334	-1.04025	3.0491	-1.45423	0.833263	0.445824	-0.323753	0.819996	-1.08536	1.78594	0.777534	-5.92307
35.5	2.115	0.252102	-3.41266	-1.32154	-3.17648	-0.307831	1.29235	1.44362	-1.08005	-4.90139	1.43035	-2.61124	-0.655464	-1.66387	-4.09201
35.55	0.589123	-0.053074	-1.88678	-3.45777	-1.34543	-0.613007	-1.45423	4.1902	1.9717	-3.07034	-1.92659	3.1871	2.39629	3.21894	-3.78683
35.6	-0.936756	-1.57895	-0.66608	0.204334	-2.56613	0.302521	-0.233524	1.13844	1.36135	1.5073	-0.095531	-1.08536	0.260063	0.167183	-4.39719
35.65	1.80983	-1.27378	-3.41266	-3.45777	-1.04025	2.74393	4.03894	1.13844	-1.08005	-1.54446	0.209644	-0.78019	0.565239	1.08271	-1.04025
35.7	-1.54711	-2.79966	-3.41266	-4.06813	-1.04025	0.912872	0.071651	5.4109	0.140648	-0.934105	-0.705883	2.88192	4.8377	1.38789	-4.70236
35.75	-0.63158	-0.968601	-0.360905	-0.406017	-1.34543	0.607697	-0.233524	2.05397	2.27688	0.286598	1.43035	0.135338	0.260063	0.167183	0.485626
35.8	2.72535	-2.79966	-1.88678	-2.84742	-1.04025	0.302521	4.03894	1.74879	-1.99558	1.81248	-0.400707	1.35604	1.78594	3.52412	-4.09201
35.85	-1.24193	-0.968601	-3.41266	-0.711193	-1.04025	2.74393	0.071651	3.57985	-1.99558	-0.934105	-1.62141	4.71298	3.00664	-0.748344	-1.6506
35.9	-0.021229	-3.71518	-1.27643	2.64574	-0.124725	3.35428	0.071651	3.88502	-1.08005	-1.23928	0.51482	0.745689	0.260063	2.30341	-3.48166
35.95	3.3357	0.252102	1.47015	-0.711193	-1.6506	0.607697	4.03894	1.44362	-0.164528	0.286598	-0.095531	1.96639	1.78594	1.69306	-4.70236
36	-0.63158	-2.49448	0.859798	0.814686	0.790802	1.21805	-0.843876	2.05397	-3.21629	-3.37551	-1.31624	4.4078	-0.350288	1.69306	-0.429901
36.05	1.80983	-0.053074	-0.360905	2.64574	-1.34543	2.74393	-0.233524	4.49537	-3.21629	-3.98586	0.209644	0.440514	-1.57099	5.35517	-3.78683
36.1	2.42018	-3.10483	1.47015	-0.406017	2.92703	4.26981	3.42858	0.833263	-0.164528	-1.54446	-0.705883	1.05086	2.39629	0.167183	-1.6506
36.15	-0.936756	2.69351	3.91156	-0.100842	-1.34543	0.912872	-1.45423	0.222912	-2.30076	-2.15481	-2.23176	3.1871	-1.87617	1.99824	-3.17648
36.2	0.589123	-2.49448	0.249447	1.73021	0.485626	0.607697	-1.7594	3.57985	-2.30076	-5.51174	-1.92659	-0.475014	-1.87617	1.08271	-2.26096
36.25	-0.63158	1.16763	-0.971256	-1.9319	-0.429901	2.74393	3.12341	-0.38744	-1.38523	-4.59621	-1.31624	0.745689	0.870415	-0.748344	-0.124725
36.3	-2.76781	-2.79966	-1.88678	-1.01637	-1.6506	3.0491	-1.45423	-0.082264	1.05618	-2.76516	-2.84211	2.57674	-3.70722	2.30341	-3.78683
36.35	-0.63158	1.16763	0.249447	-0.100842	0.790802	-0.613007	-0.843876	1.13844	-3.21629	-4.29104	-1.62141	-1.08536	-1.57099	-1.96905	0.485626
36.4	-1.85228	-2.1893	-1.88678	-3.45777	-3.78683	0.912872	1.29235	0.222912	-2.30076	-6.73245	-1.31624	1.35604	0.870415	-1.05352	-2.26096
36.45	-2.46264	0.557278	-3.71784	-1.62672	0.485626	3.65945	-0.843876	-1.91332	0.140648	-4.29104	-4.06282	3.79745	-3.09687	0.777534	-1.95578
36.5	-0.326405	-1.27378	-2.49714	-0.711193	-2.26096	-0.918182	-1.45423	-0.997791	-0.469704	-1.84963	-1.92659	-0.475014	0.260063	-1.96905	1.09598
36.55	-2.76781	-0.35825	-0.055729	-3.1526	-0.735077	0.302521	0.987179	1.13844	-3.21629	-5.20657	0.51482	0.745689	-0.045113	1.38789	-1.6506
36.6	-2.15746	-1.57895	0.249447	-1.62672	-0.735077	2.13357	-1.14905	-3.4392	-2.60593	-4.90139	-2.53694	3.79745	-1.26582	-1.66387	-0.429901
36.65	1.19947	-1.57895	-2.49714	-0.406017	-2.56613	-0.307831	-3.89563	-4.04955	-0.774879	-3.37551	-1.31624	-0.475014	0.565239	-1.96905	-0.124725
36.7	-0.936756	-1.57895	-2.49714	-3.1526	3.53738	2.43875	-0.5387	-1.60814	-0.774879	-1.23928	0.819996	1.35604	-0.350288	0.472359	-1.04025
36.75	-0.326405	-3.41001	-0.055729	-0.711193	-2.26096	-1.22336	0.376827	-1.30297	-3.52146	-5.20657	-2.53694	4.10262	-0.045113	-2.5794	2.31668
36.8	1.80983	0.252102	0.554623	-1.01637	0.485626	-0.613007	-2.36976	-4.04955	-2.60593	-5.20657	-1.92659	0.135338	3.31182	0.777534	-2.56613
36.85	0.283947	-4.02036	-3.10749	-4.3733	0.18045	-0.613007	-0.5387	-1.91332	-0.469704	-3.07034	-0.705883	-0.475014	1.17559	1.08271	-0.429901
36.9	-0.021229	-0.35825	-2.80231	-2.54225	-1.34543	-1.83371	1.59753	2.35914	-0.774879	-1.54446	-3.75764	2.57674	0.565239	-0.443169	-0.429901
36.95	0.894299	-4.93589	-1.88678	-0.100842	3.53738	1.8284	-2.06458	-1.91332	-2.91111	-4.90139	-3.75764	0.135338	4.22735	3.21894	-1.34543
37	-0.936756	-0.968601	1.77533	-4.06813	0.790802	-0.918182	-1.7594	-1.91332	-2.30076	-5.20657	-0.705883	-1.39054	0.870415	-0.748344	0.485626
37.05	-1.54711	-1.57895	0.249447	-2.23707	2.31668	4.26981	1.29235	-0.38744	-0.774879	-2.45998	-1.62141	1.96639	0.870415	-0.748344	-1.34543
37.1	0.283947	-2.79966	-0.360905	2.64574	3.23221	-0.307831	-2.06458	0.528088	1.66653	-0.018578	-2.84211	0.745689	3.31182	4.13447	-1.34543
37.15	-0.936756	0.862453	0.554623	-0.406017	2.01151	3.35428	-2.06458	-2.82885	-2.91111	-3.37551	-0.705883	-1.39054	-0.045113	-0.137993	1.40115
37.2	-2.76781	-3.41001	3.60638	-0.100842	6.28397	-1.52853	0.376827	-1.91332	-1.69041	-3.37551	0.51482	0.440514	-0.350288	0.777534	-1.95578
37.25	-0.021229	1.16763	0.554623	4.4768	1.09598	3.96463	-0.233524	0.833263	-0.774879	-2.15481	-2.84211	0.745689	3.31182	1.99824	1.09598
37.3	1.80983	-2.49448	-0.971256	0.50951	1.09598	-1.52853	-2.06458	-0.997791	1.05618	-0.018578	-2.53694	-1.69572	-0.350288	-0.748344	0.790802
37.35	-1.54711	-1.27378	0.859798	0.204334	2.31668	1.8284	-0.5387	-1.91332	-2.60593	-2.45998	1.73552	0.440514	-0.96064	0.777534	-1.34543
37.4	0.283947	-1.27378	0.249447	2.95092	-1.34543	-1.83371	2.20788	-1.30297	-3.21629	-2.15481	-1.31624	3.1871	2.70147	-0.443169	2.01151
37.45	1.80983	-2.79966	-2.80231	1.11986	-0.429901	1.8284	-2.36976	0.833263	-1.99558	-0.628929	-2.53694	1.05086	0.260063	-1.66387	-1.95578
37.5	-1.24193	-0.35825	-0.055729	-1.01637	-2.26096	-0.613007	-1.45423	-0.997791	1.05618	1.5073	-0.705883	1.05086	-0.045113	1.69306	-2.56613
37.55	0.283947	-4.93589	-1.27643	0.204334	-2.87131	3.0491	0.987179	-3.4392	-1.69041	-1.54446	0.209644	2.57674	2.09112	-1.66387	1.40115
37.6	3.64088	-1.57895	-1.88678	1.11986	2.62186	0.607697	-0.233524	-2.82885	-2.91111	-0.934105	-2.23176	1.96639	2.09112	-1.05352	-4.39719
37.65	-1.85228	-4.02036	1.77533	-3.76295	-1.6506	1.52322	-2.06458	0.222912	-3.52146	-0.628929	-1.31624	-0.78019	1.78594	2.60859	-3.48166
37.7	-0.63158	-3.41001	-2.49714	-2.84742	0.485626	2.13357	-0.233524	-2.52367	-0.469704	2.11765	1.43035	2.27157	2.70147	-0.748344	-0.124725
37.75	2.42018	-1.88413	2.69085	1.42504	2.01151	0.912872	4.03894	-3.4392	0.750999	2.11765	-1.31624	3.79745	3.31182	0.472359	-3.17648
37.8	-0.63158	-4.63071	-1.58161	-2.54225	-0.429901	1.52322	0.987179	-2.21849	-1.69041	-0.934105	-0.705883	0.135338	0.260063	4.43964	-1.95578
37.85	-2.15746	-0.053074	-0.055729	-4.06813	1.40115	-1.22336	0.071651	0.833263	-0.469704	-1.23928	0.819996	-0.169838	2.70147	0.777534	-0.735077
37.9	-0.021229	-2.49448	-1.27643	-1.01637	-1.04025	2.74393	1.59753	-4.04955	0.445824	0.286598	1.73552	3.49227	4.53252	1.08271	-1.95578
37.95	-0.021229	-1.57895	-1.88678	-0.406017	-1.95578	-1.83371	1.29235	-3.4392	2.88723	1.5073	-1.31624	3.49227	0.260063	5.66035	0.485626
38	-3.98851	0.557278	-0.66608	-1.01637	2.92703	-0.002655	-0.5387	-1.91332	0.140648	-2.15481	0.51482	1.05086	1.48077	-0.137993	-0.124725
38.05	-2.76781	-1.27378	-1.88678	0.204334	-1.04025	-1.52853	0.682003	0.833263	-1.99558	-1.84963	1.73552	2.27157	5.14288	0.472359	-1.34543
38.1	0.283947	1.77798	-0.360905	5.08715	-0.735077	-3.05441	3.73376	-1.30297	-1.08005	0.89695	2.34587	4.10262	1.48077	4.74482	0.790802
38.15	-2.76781	-2.79966	-2.19196	2.34056	1.70633	-1.22336	-1.45423	-2.21849	-0.164528	-2.76516	-0.400707	0.745689	1.78594	-0.137993	0.790802
38.2	-2.15746	-2.1893	-0.360905	2.34056	-0.735077	-3.35959	0.376827	-0.997791	0.445824	-2.76516	0.209644	1.35604	4.53252	-0.748344	-0.124725
38.25	-0.63158	-0.053074	-2.49714	3.86644	-0.429901	0.607697	4.64929	3.57985	-2.91111	0.286598	3.2614	1.05086	2.70147	1.38789	2.62186
38.3	0.283947	-1.27378	-0.66608	3.56127	-0.429901	-3.35959	-1.14905	1.74879	-1.69041	-3.07034	-0.095531	1.66122	0.870415	-2.88457	-0.429901
38.35	-1.54711	1.16763	-2.80231	-0.406017	-3.78683	-1.52853	0.071651	-0.692616	0.445824	-3.98586	-2.84211	-1.69572	3.00664	-2.27422	-0.429901
38.4	-1.24193	-2.1893	2.0805	0.50951	-2.26096	0.912872	3.12341	-0.38744	1.05618	-0.323753	-1.92659	-1.39054	3.92217	0.472359	2.01151
38.45	1.50465	-0.35825	-1.27643	2.34056	-2.56613	-1.52853	0.376827	1.44362	-1.69041	-5.51174	1.12517	0.135338	-0.96064	-2.88457	-0.124725
38.5	-0.63158	2.08316	1.77533	-1.32154	-2.56613	3.65945	5.25964	3.57985	0.750999	-3.37551	-2.23176	0.135338	0.260063	-2.27422	-1.04025
38.55	-0.936756	-0.053074	-2.19196	-3.45777	-0.124725	-1.22336	-0.233524	0.222912	2.27688	-6.12209	-3.45247	-0.78019	3.617	1.69306	2.01151
38.6	0.894299	1.77798	2.38568	-2.23707	-1.34543	-0.307831	4.64929	0.528088	-1.08005	-3.68069	1.43035	-0.169838	-0.045113	-1.66387	0.790802
38.65	2.42018	-0.35825	-1.88678	1.73021	-1.6506	0.302521	0.682003	1.44362	-0.469704	-3.37551	0.209644	3.79745	-0.045113	-2.27422	-1.04025
38.7	-2.76781	-2.1893	2.38568	-1.9319	1.09598	-3.05441	2.81823	3.27467	-0.774879	-4.90139	-0.400707	2.88192	1.78594	1.99824	1.70633
38.75	-1.24193	1.16763	-2.49714	-1.62672	-1.34543	-0.002655	0.071651	0.222912	-1.99558	-1.23928	0.819996	1.66122	1.78594	-1.05352	-0.735077
38.8	-0.021229	-3.10483	-0.360905	-0.406017	-2.87131	-2.13889	0.376827	-2.21849	0.445824	-4.29104	-1.62141	3.49227	-0.96064	-2.27422	-1.04025
38.85	-0.63158	-3.10483	-3.41266	2.95092	0.790802	-2.44406	-1.45423	-0.997791	-5.35252	-0.323753	-1.01106	6.54403	0.260063	-1.96905	0.485626
38.9	-2.15746	-2.49448	-3.41266	0.204334	-2.87131	0.302521	0.071651	1.13844	-1.99558	-4.59621	2.34587	2.88192	5.14288	-2.5794	-1.04025
38.95	-1.54711	-4.32554	-3.41266	0.814686	-3.78683	-3.35959	-2.36976	-0.082264	-3.82664	-0.628929	-2.23176	1.96639	2.09112	-3.49493	-1.6506
39	2.72535	-0.663425	-4.63337	2.34056	-0.124725	-1.22336	0.987179	-1.60814	-2.91111	-4.59621	2.0407	3.49227	0.565239	-1.3587	-0.429901
39.05	-0.021229	-4.63071	-0.055729	3.25609	-3.48166	-1.52853	-2.06458	-1.30297	-2.30076	-0.628929	-3.14729	5.93368	2.39629	0.777534	0.18045
39.1	-1.24193	-4.32554	-4.02301	-0.100842	-2.87131	-2.44406	2.20788	4.49537	-2.91111	-4.29104	0.51482	2.57674	2.70147	-2.27422	-2.56613
39.15	-0.326405	0.862453	-0.360905	-1.32154	2.01151	2.74393	-2.98011	0.222912	-0.469704	-0.323753	-1.62141	0.440514	-0.655464	-0.443169	-1.04025
39.2	3.03053	-3.71518	-2.19196	-0.711193	-2.26096	-0.918182	0.682003	-0.692616	-2.60593	-4.90139	-1.31624	1.66122	-0.96064	3.52412	1.40115
39.25	1.19947	-3.71518	0.249447	0.50951	-1.6506	0.302521	-2.67493	2.66432	1.05618	0.591774	-1.62141	4.4078	2.70147	-0.137993	-1.95578
39.3	0.589123	-0.968601	2.38568	-3.1526	2.62186	3.35428	1.29235	-2.21849	-2.91111	-4.29104	-1.92659	2.27157	1.78594	-1.05352	-2.26096
39.35	0.589123	-4.63071	0.249447	-4.06813	-1.04025	-1.52853	-2.36976	-1.91332	1.36135	-0.934105	-2.23176	0.135338	0.260063	2.30341	0.18045
39.4	4.55641	-2.1893	4.21673	-3.1526	-1.6506	1.8284	0.071651	-0.38744	-3.52146	-3.68069	-2.23176	1.05086	2.09112	-0.443169	-3.17648
39.45	0.894299	-0.968601	-0.360905	-1.32154	1.09598	2.43875	-1.14905	-2.82885	0.140648	-0.628929	-3.14729	4.4078	5.14288	-1.3587	-2.56613
39.5	-0.936756	-3.41001	0.859798	-3.76295	-0.735077	0.302521	0.682003	1.74879	-3.82664	-1.54446	-0.095531	1.35604	3.92217	-0.443169	0.18045
39.55	-0.63158	-0.053074	1.47015	-4.06813	-1.6506	2.43875	0.682003	-2.52367	-0.469704	-0.628929	-1.31624	0.745689	2.70147	0.777534	-0.735077
39.6	3.03053	-2.49448	-1.88678	-2.54225	-0.124725	-0.918182	-0.233524	-0.38744	-3.21629	-0.628929	-0.705883	3.49227	3.00664	-1.96905	-2.56613
39.65	-0.326405	-3.41001	1.77533	1.11986	-1.6506	0.607697	0.682003	-1.30297	-1.08005	-1.84963	-1.62141	-0.169838	4.8377	-1.05352	-0.124725
39.7	-0.021229	-0.663425	-1.27643	-1.01637	-2.56613	4.88016	-1.14905	-1.60814	-3.21629	0.89695	0.51482	-1.08536	1.17559	1.99824	1.40115
39.75	1.19947	-2.79966	-0.360905	-0.711193	-0.124725	1.21805	-1.14905	-0.692616	-2.60593	-1.54446	-1.01106	1.35604	0.260063	-1.66387	-2.56613
39.8	4.25123	-1.57895	0.554623	-0.406017	0.18045	2.43875	-2.06458	-0.997791	-2.60593	-0.323753	2.34587	-1.08536	-0.045113	-1.3587	-1.95578
39.85	2.115	2.38833	-2.49714	0.50951	-2.26096	7.01639	-1.14905	0.222912	-4.13181	-3.68069	-1.62141	1.35604	3.31182	0.167183	2.31668
39.9	1.19947	-2.1893	1.77533	-1.62672	-0.735077	2.43875	-0.5387	-1.60814	0.445824	-2.15481	3.87175	-0.169838	0.565239	1.99824	-1.95578
39.95	1.50465	-0.35825	-1.58161	-0.711193	1.40115	1.8284	-0.843876	1.74879	-3.82664	-3.68069	-0.400707	-1.08536	-0.350288	-0.137993	-1.6506
40	4.25123	3.60903	-1.58161	2.95092	-2.87131	3.0491	-0.233524	-0.997791	-0.164528	-4.29104	3.87175	1.05086	1.48077	-0.137993	-0.124725
40.05	3.64088	0.252102	1.16497	-0.100842	-2.87131	0.302521	-2.98011	0.528088	-3.21629	-2.45998	-0.705883	-1.08536	5.75323	4.13447	1.09598
40.1	-0.936756	1.16763	-1.58161	1.42504	1.09598	0.607697	-0.233524	-3.13402	-0.774879	-4.59621	4.4821	4.10262	2.09112	1.99824	-1.6506
40.15	-0.63158	2.99868	1.47015	4.17162	-2.26096	-0.002655	-2.67493	0.833263	-0.164528	-0.018578	0.209644	1.05086	0.870415	-1.05352	-0.124725
40.2	-0.021229	-1.88413	0.554623	0.50951	-2.56613	-3.35959	1.29235	-3.13402	-1.38523	-3.98586	4.17693	5.01815	0.870415	0.777534	1.70633
40.25	0.589123	-0.35825	-0.360905	1.73021	0.18045	-2.13889	-2.36976	0.528088	2.58205	-2.15481	-0.400707	0.440514	3.617	3.21894	-1.95578
40.3	-2.76781	1.4728	2.99603	-1.01637	-0.429901	-1.83371	1.90271	-4.04955	-1.38523	-0.934105	2.0407	4.10262	1.17559	0.167183	-1.6506
40.35	-2.76781	-4.63071	-0.66608	-1.01637	-1.04025	-3.96994	-1.7594	0.222912	0.750999	-2.45998	1.12517	0.135338	-0.655464	-0.443169	1.40115
40.4	1.50465	-3.71518	-0.055729	-0.711193	0.790802	-2.13889	2.81823	-2.82885	0.140648	2.11765	1.73552	2.57674	0.565239	1.38789	2.31668
40.45	-3.37816	-2.79966	0.859798	-3.45777	2.62186	-1.22336	-1.7594	1.74879	-2.60593	-3.37551	1.43035	-1.08536	2.70147	3.21894	0.790802
40.5	-2.76781	-7.68247	-1.58161	0.204334	-1.04025	-3.05441	0.071651	-1.91332	1.9717	-1.54446	0.51482	2.27157	3.00664	0.167183	2.01151
40.55	0.894299	-6.46176	1.47015	-3.1526	-0.735077	0.302521	-0.843876	0.833263	-3.82664	-0.323753	2.34587	-2.00089	0.565239	-0.137993	4.45291
40.6	-3.37816	-4.63071	0.859798	1.11986	1.70633	-0.307831	-1.45423	0.833263	-2.30076	-2.15481	-1.01106	2.27157	-0.045113	2.30341	2.31668
40.65	-0.021229	-6.46176	-0.360905	-2.54225	0.18045	-1.22336	0.987179	-0.082264	-1.99558	0.89695	4.17693	-2.61124	1.17559	2.30341	-0.429901
40.7	-1.24193	-4.63071	3.91156	1.42504	-2.87131	0.912872	-1.45423	2.96949	-3.82664	-2.45998	-1.31624	2.27157	3.92217	-0.137993	0.485626
40.75	-2.15746	-1.27378	-0.360905	-0.711193	-1.34543	1.8284	3.42858	-0.38744	-1.38523	-0.628929	3.56658	-2.30607	1.78594	0.167183	3.53738
40.8	1.19947	-4.93589	1.16497	2.64574	0.485626	-1.83371	-0.5387	3.88502	-5.04734	2.42283	-0.400707	1.96639	1.48077	2.60859	-1.34543
40.85	-2.76781	-3.10483	2.69085	-0.711193	-1.95578	0.302521	1.29235	-1.30297	-3.52146	-1.23928	1.12517	-2.00089	2.39629	1.69306	-1.04025
40.9	2.115	1.16763	-1.88678	3.25609	-2.26096	2.13357	0.071651	0.528088	-0.774879	-0.323753	0.819996	2.27157	5.75323	-1.66387	0.18045
40.95	-2.76781	-2.49448	-0.360905	-0.406017	0.485626	-0.613007	0.376827	-0.082264	-5.04734	-2.15481	-0.095531	-1.69572	1.78594	-0.137993	2.62186
41	0.283947	-3.10483	1.77533	3.25609	1.09598	0.607697	2.20788	-0.38744	-2.60593	-3.07034	4.17693	1.35604	0.870415	0.167183	-1.34543
41.05	-3.68334	-0.053074	-0.971256	-0.100842	-1.04025	3.65945	-0.233524	4.1902	-2.91111	-0.018578	1.12517	-0.78019	4.8377	0.777534	-1.34543
41.1	-0.936756	-3.41001	0.249447	2.95092	-0.124725	-0.002655	3.12341	1.13844	-3.52146	-5.51174	5.39763	2.27157	1.17559	-1.05352	0.18045
41.15	-2.15746	-4.02036	0.554623	-1.32154	2.31668	2.13357	-1.14905	2.66432	-1.69041	-4.59621	0.209644	0.135338	-0.045113	-0.443169	2.92703
41.2	0.283947	-2.79966	-1.88678	2.64574	-1.04025	6.10086	2.20788	2.05397	-4.13181	-1.84963	1.43035	1.05086	4.22735	1.08271	-0.124725
41.25	-0.63158	-2.79966	-0.055729	-2.23707	-1.95578	-0.002655	-0.5387	1.13844	-4.74216	-5.20657	-0.095531	1.05086	0.565239	1.69306	-0.124725
41.3	1.19947	-5.24106	-1.88678	1.42504	-1.34543	0.607697	-0.5387	4.49537	-1.38523	-2.45998	-1.31624	-1.69572	1.48077	0.167183	1.70633
41.35	0.283947	-3.71518	-3.10749	-4.3733	0.485626	4.57498	0.682003	-1.60814	-4.43699	-3.07034	1.12517	2.57674	2.09112	0.472359	5.06326
41.4	0.894299	-1.57895	-0.360905	-0.100842	-1.95578	-0.307831	-0.5387	0.528088	-2.91111	-2.15481	-3.14729	-2.30607	0.870415	2.91377	1.09598
41.45	0.283947	-4.93589	-2.80231	-4.3733	-2.56613	-0.918182	2.51306	-1.30297	-1.08005	1.20213	0.819996	1.35604	3.617	4.43964	1.09598
41.5	1.19947	-4.02036	-4.32819	-1.9319	0.18045	0.302521	-2.06458	-2.21849	-2.60593	-3.07034	-2.53694	-3.2216	1.48077	0.777534	1.09598
41.55	1.80983	-0.35825	-0.055729	-3.1526	1.40115	-0.307831	0.682003	-0.082264	0.140648	-3.68069	-1.01106	-0.475014	5.75323	2.60859	3.84256
41.6	0.589123	-2.49448	-3.71784	-1.9319	-0.735077	-2.13889	-0.843876	-5.57543	0.750999	0.286598	0.51482	-0.169838	0.870415	7.18623	1.40115
41.65	-0.63158	-3.10483	-3.10749	-0.100842	-0.429901	-0.613007	-1.14905	-3.13402	-1.99558	-3.98586	-1.01106	-0.475014	6.0584	2.60859	-0.124725
41.7	-3.37816	-1.27378	0.554623	-0.100842	1.40115	1.52322	2.51306	-1.91332	-0.774879	-1.84963	3.2614	1.96639	2.70147	1.99824	1.70633
41.75	-1.54711	-0.053074	-3.71784	3.25609	1.40115	-2.74924	-2.36976	-3.4392	-1.69041	-0.323753	-1.01106	-1.08536	4.53252	6.2707	3.84256
41.8	-4.90404	-2.79966	-2.49714	-0.100842	-2.26096	-0.918182	1.59753	1.13844	-3.21629	-3.07034	0.51482	1.66122	2.09112	2.30341	2.01151
41.85	-2.15746	-3.10483	1.16497	4.17162	-1.04025	2.74393	-0.5387	-1.91332	0.140648	-0.628929	0.819996	-0.78019	3.00664	-0.137993	0.790802
41.9	-5.51439	1.16763	-2.19196	0.50951	0.790802	-0.918182	-0.233524	0.528088	-3.21629	-0.323753	-0.705883	-1.39054	1.48077	1.69306	-0.429901
41.95	-2.15746	-0.968601	-2.19196	0.204334	1.09598	-0.307831	1.59753	4.49537	-3.52146	-3.07034	4.17693	0.440514	2.70147	-1.3587	1.70633
42	-6.12474	-1.27378	0.859798	-0.100842	-1.6506	1.21805	-2.06458	0.528088	0.445824	0.89695	-1.01106	-0.78019	1.17559	2.30341	2.31668
42.05	-3.07299	-0.053074	0.554623	0.50951	-2.26096	2.43875	0.987179	2.96949	-1.99558	-0.934105	1.12517	2.88192	1.78594	-3.18975	-0.124725
42.1	-6.12474	-0.663425	0.249447	2.95092	-0.429901	-1.22336	-2.67493	3.27467	-2.60593	-1.84963	1.12517	-1.69572	0.870415	-1.05352	-1.6506
42.15	-5.20922	-3.41001	1.47015	-1.01637	1.40115	0.302521	-3.28528	1.74879	1.66653	1.20213	-0.705883	-0.78019	1.78594	-3.18975	0.485626
42.2	-2.46264	-3.41001	0.554623	2.03539	-3.17648	3.65945	-0.843876	3.57985	-2.30076	-1.84963	2.95623	0.745689	2.09112	-0.443169	1.40115
42.25	-4.59887	-1.57895	-1.27643	-0.711193	-2.87131	0.302521	-3.59046	0.528088	-1.99558	-0.323753	-1.31624	-1.39054	0.565239	-1.05352	-2.26096
42.3	-1.24193	-3.71518	1.16497	0.204334	-1.6506	-0.307831	-0.843876	0.528088	1.05618	2.42283	0.819996	3.1871	2.09112	0.777534	-1.34543
42.35	-4.59887	-4.93589	1.47015	2.95092	1.40115	0.912872	-3.59046	3.88502	-3.82664	-0.628929	2.34587	-2.00089	0.870415	0.472359	1.40115
42.4	-0.936756	-4.02036	-1.88678	-0.100842	-1.95578	2.43875	-2.67493	-0.692616	-1.69041	-1.54446	-0.095531	-0.475014	4.53252	2.30341	-1.34543
42.45	-1.24193	-0.053074	-0.66608	2.95092	-3.48166	-0.002655	-0.5387	-0.38744	1.66653	1.5073	2.0407	0.135338	1.17559	3.52412	0.485626
42.5	-1.54711	-4.32554	-0.360905	-1.01637	-1.95578	1.21805	-4.20081	2.96949	-1.99558	-2.76516	-1.31624	-1.39054	5.14288	1.38789	3.53738
42.55	2.42018	-2.79966	-2.49714	-0.406017	1.09598	5.18533	-1.14905	-0.692616	-1.69041	-3.37551	-1.31624	1.66122	1.48077	1.38789	-0.429901
42.6	-0.936756	-0.968601	-2.19196	0.204334	-1.04025	2.74393	-3.28528	0.528088	2.27688	-0.323753	2.0407	-1.69572	4.53252	1.99824	2.92703
42.65	2.72535	-0.35825	1.77533	-2.84742	-1.34543	0.302521	-3.59046	2.05397	-1.38523	-3.98586	-3.14729	-1.08536	1.78594	0.777534	0.790802
42.7	0.894299	-3.41001	-2.19196	0.204334	0.790802	1.8284	1.29235	-1.60814	-1.08005	-3.98586	-1.62141	1.35604	2.70147	-0.748344	0.790802
42.75	0.589123	-3.41001	-2.19196	-3.1526	2.31668	2.74393	-3.59046	1.44362	1.05618	-0.934105	-1.92659	-2.30607	4.53252	-0.137993	0.18045
42.8	3.94606	-0.968601	1.16497	-1.9319	-0.429901	-0.613007	-2.36976	0.222912	-1.69041	-4.90139	-2.84211	-0.169838	3.31182	-0.443169	-1.95578
42.85	-0.63158	-0.053074	-0.971256	-0.100842	0.18045	-1.83371	-0.5387	-1.91332	-3.21629	-4.59621	-0.400707	-1.08536	7.88946	-0.137993	1.70633
42.9	1.80983	-4.32554	-1.88678	-1.9319	2.01151	-0.307831	-2.67493	2.05397	-0.774879	-0.323753	-3.75764	-1.08536	1.48077	-1.3587	-0.735077
42.95	-2.15746	-2.49448	1.16497	2.34056	-2.56613	-0.002655	-0.233524	-0.38744	-3.21629	-3.68069	-1.62141	2.27157	4.8377	-0.443169	2.92703
43	-2.76781	0.557278	2.0805	-0.100842	-0.735077	-3.05441	-2.98011	-1.91332	-4.43699	-3.37551	0.819996	-0.78019	3.617	-3.18975	-0.735077
43.05	0.283947	-0.663425	-1.88678	0.50951	-3.17648	-1.83371	-2.36976	0.833263	-1.99558	1.20213	-2.53694	0.135338	3.92217	-0.137993	4.14774
43.1	-4.29369	-2.1893	-0.66608	3.25609	-4.09201	-0.613007	0.987179	-1.60814	-2.60593	-1.23928	0.209644	2.57674	6.0584	-3.18975	-0.735077
43.15	-2.15746	-0.968601	2.0805	-0.100842	-1.04025	1.8284	-2.67493	-0.692616	-5.96287	-0.934105	0.819996	0.135338	1.17559	1.38789	4.14774
43.2	-2.46264	-1.57895	-0.360905	2.34056	-4.09201	-1.83371	-2.67493	3.27467	-5.35252	2.11765	0.209644	1.96639	4.53252	-1.05352	-1.04025
43.25	-2.46264	-2.49448	-0.971256	2.34056	-0.429901	-2.13889	-1.45423	-0.692616	-0.774879	0.89695	3.2614	-0.78019	1.17559	4.74482	2.62186
43.3	1.80983	0.252102	1.47015	1.11986	-5.00754	0.302521	-5.11634	-1.30297	-3.82664	-1.84963	0.819996	-1.39054	1.17559	0.777534	-1.04025
43.35	-2.15746	-2.79966	1.16497	3.56127	-1.34543	3.35428	-2.98011	2.35914	-3.21629	-0.018578	0.209644	2.57674	3.92217	3.21894	2.31668
43.4	-1.54711	-3.71518	-1.88678	-1.01637	-5.61789	-1.83371	-1.7594	-0.38744	0.750999	1.5073	4.4821	-2.30607	-0.045113	1.69306	-3.17648
43.45	0.894299	-0.663425	-1.58161	-1.01637	-2.87131	-0.613007	-3.59046	-0.38744	-2.91111	-3.98586	0.209644	-2.30607	3.31182	1.69306	0.790802
43.5	-1.85228	-4.32554	0.249447	1.11986	-7.44894	0.607697	-1.45423	2.66432	-2.60593	-2.45998	-0.400707	0.440514	2.70147	4.43964	-2.87131
43.55	1.19947	-1.27378	-2.49714	-1.9319	-4.39719	2.74393	-1.14905	-1.30297	-0.469704	-0.323753	3.56658	-2.61124	1.17559	1.69306	-1.04025
43.6	0.283947	-5.54624	-2.80231	0.814686	-6.53342	-1.22336	-1.45423	-0.692616	-1.99558	-3.68069	-0.400707	-0.78019	5.14288	5.66035	-3.48166
43.65	-0.326405	-0.968601	-0.971256	0.50951	-4.09201	-0.918182	2.20788	1.74879	-4.13181	-3.98586	-0.095531	-1.69572	1.17559	-0.137993	-1.6506
43.7	2.72535	-3.10483	0.859798	0.814686	-5.92307	-0.002655	-0.843876	-2.21849	-2.60593	-1.54446	1.73552	-3.2216	3.31182	2.91377	-1.34543
43.75	-0.63158	-0.35825	-2.49714	3.25609	-1.95578	2.43875	0.376827	-1.91332	0.140648	-3.07034	-1.62141	-0.169838	1.48077	2.60859	-0.124725
43.8	-0.936756	-0.35825	-0.971256	0.50951	-3.17648	-0.002655	4.64929	1.44362	-3.82664	-4.59621	0.209644	-2.00089	-0.045113	0.777534	1.09598
43.85	1.50465	-0.053074	2.69085	0.50951	-1.04025	-1.83371	1.29235	-1.30297	-3.52146	-2.76516	2.0407	-2.30607	3.00664	3.82929	0.18045
43.9	-1.85228	0.557278	0.249447	4.17162	-2.26096	-0.918182	1.29235	-1.91332	0.750999	-1.23928	-1.31624	0.745689	-1.26582	0.167183	2.92703
43.95	-0.021229	2.69351	-1.27643	-0.406017	-1.04025	2.13357	2.81823	1.13844	-0.164528	-5.20657	0.819996	-2.00089	-1.26582	2.60859	1.09598
44	0.283947	-0.35825	-0.66608	0.814686	-1.6506	1.21805	-1.14905	0.833263	-2.60593	-3.37551	1.12517	-1.08536	2.70147	-0.443169	5.97879
44.05	-1.24193	1.4728	1.47015	4.17162	-0.429901	-2.74924	-0.5387	-0.997791	-2.30076	0.286598	-1.01106	1.96639	-0.96064	-1.05352	-0.124725
44.1	1.50465	-1.27378	-2.49714	-1.01637	-0.429901	-1.52853	1.59753	0.833263	-0.164528	-3.37551	0.819996	-0.169838	2.70147	2.30341	2.92703
44.15	-0.021229	1.4728	-2.49714	0.814686	-1.04025	-0.918182	-2.06458	1.74879	-2.91111	-3.37551	-0.095531	0.440514	3.00664	-1.66387	1.70633
44.2	-0.021229	-3.71518	-0.055729	0.50951	-1.04025	0.302521	-0.843876	-1.30297	-2.30076	-0.628929	-3.14729	3.49227	1.48077	1.69306	-0.429901
44.25	3.3357	-0.35825	2.38568	-1.9319	-2.26096	-3.05441	1.59753	-0.38744	-0.469704	0.591774	-1.31624	-1.39054	4.8377	-1.05352	2.62186
44.3	0.283947	-4.93589	-1.58161	-0.406017	0.790802	-5.19064	-2.98011	2.66432	0.445824	-2.76516	-1.92659	-0.475014	2.39629	-1.05352	-2.26096
44.35	0.283947	-1.57895	-1.27643	-0.406017	-3.48166	-3.96994	-1.7594	-2.82885	-2.60593	-2.15481	-4.06282	1.66122	2.70147	2.91377	0.485626
44.4	3.94606	-6.46176	0.554623	-1.62672	0.790802	-2.13889	1.29235	-1.60814	-1.99558	3.03318	-1.62141	-2.61124	6.36358	-0.137993	-2.87131
44.45	-1.24193	-1.88413	2.38568	-0.100842	-4.09201	-3.35959	-1.14905	0.833263	-0.774879	-0.323753	0.209644	-0.78019	2.09112	2.91377	-2.26096
44.5	-0.326405	-4.63071	-1.58161	-1.32154	-1.04025	-6.41135	-0.233524	-0.082264	-3.82664	-0.323753	-2.23176	2.27157	3.00664	1.69306	-1.34543
44.55	3.64088	0.252102	-1.27643	-1.01637	-4.09201	-4.27512	3.12341	-1.60814	-4.74216	0.591774	-0.095531	-2.30607	5.44805	1.08271	-2.87131
44.6	-1.24193	-3.41001	-0.66608	1.73021	-3.48166	-2.13889	-0.843876	0.222912	-4.74216	1.81248	1.73552	-0.475014	1.48077	3.82929	0.18045
44.65	-0.63158	0.252102	0.859798	-1.01637	-1.34543	-2.44406	-0.5387	1.74879	-2.60593	-2.15481	-2.23176	2.27157	4.22735	-1.05352	-3.48166
44.7	2.115	-4.02036	-2.49714	-1.32154	-3.48166	-2.74924	2.51306	-1.91332	-5.96287	-2.45998	-0.400707	-2.61124	5.75323	0.472359	-3.48166
44.75	-2.46264	0.557278	-4.63337	1.11986	1.09598	0.302521	-1.7594	-0.38744	-4.74216	-1.23928	2.34587	-0.78019	3.00664	1.08271	-1.6506
44.8	-0.936756	-3.71518	-3.71784	-0.100842	-3.48166	0.912872	0.071651	3.57985	-3.52146	-1.54446	-1.62141	1.35604	4.53252	0.472359	-4.39719
44.85	0.589123	-1.57895	-1.58161	-0.406017	-0.735077	-0.002655	3.12341	-0.692616	-1.38523	-3.98586	-0.095531	-2.91642	3.617	4.43964	-1.95578
44.9	-2.76781	-3.10483	-4.32819	2.64574	-0.735077	0.302521	-0.5387	-0.38744	-5.65769	-3.07034	3.87175	-3.2216	2.70147	1.69306	-5.31271
44.95	-1.54711	-1.57895	-3.71784	-0.711193	-1.95578	-0.307831	-1.45423	1.74879	-5.35252	0.286598	0.51482	0.135338	4.8377	2.91377	-4.09201
45	0.589123	-1.57895	-0.66608	0.204334	0.790802	-1.83371	1.29235	0.528088	-3.52146	-1.23928	-0.400707	-3.83195	3.00664	5.66035	0.18045
45.05	-0.021229	-3.41001	4.82708	2.95092	-4.09201	1.8284	0.376827	-0.997791	-0.774879	-0.934105	3.56658	-2.30607	0.565239	2.91377	-3.48166
45.1	0.283947	-0.663425	3.60638	1.11986	-1.6506	-2.44406	-1.45423	-0.997791	-4.74216	-0.628929	0.819996	1.05086	3.92217	4.43964	-0.429901
45.15	3.94606	-3.10483	2.0805	-0.100842	-4.39719	1.52322	-0.5387	2.96949	-3.21629	2.728	0.209644	-0.78019	0.260063	3.52412	-1.95578
45.2	0.589123	0.862453	2.99603	2.34056	-5.92307	-0.918182	1.29235	0.222912	-0.774879	1.81248	1.12517	-0.475014	0.870415	1.08271	-1.6506
45.25	1.50465	-4.32554	4.82708	2.03539	-2.26096	2.43875	-2.36976	-0.997791	1.9717	-0.323753	1.12517	4.10262	3.31182	3.82929	2.01151
45.3	4.25123	-1.27378	6.04779	0.814686	-4.70236	0.607697	-0.843876	0.528088	-1.99558	0.89695	-1.01106	3.1871	-0.350288	-1.3587	-1.34543
45.35	-0.326405	-4.63071	2.0805	1.73021	-2.56613	1.8284	2.20788	2.35914	-1.38523	3.33836	1.43035	1.05086	0.870415	-1.05352	0.485626
45.4	0.589123	-2.79966	1.47015	2.03539	-4.09201	0.607697	-1.7594	-2.21849	-0.774879	1.81248	4.78728	2.88192	4.8377	3.21894	-0.124725
45.45	3.3357	-1.27378	1.77533	-1.01637	-3.48166	1.8284	-1.7594	-0.997791	1.66653	-1.84963	1.43035	2.57674	0.565239	-1.05352	-2.26096
45.5	-0.63158	-2.79966	3.60638	-0.711193	0.790802	2.74393	0.987179	1.44362	-1.99558	-0.934105	1.12517	-0.78019	0.870415	0.472359	0.18045
45.55	-0.021229	1.16763	-0.66608	2.34056	-3.17648	0.302521	-1.14905	1.13844	-2.91111	0.286598	4.78728	-1.39054	5.75323	2.91377	-2.56613
45.6	3.3357	-3.41001	-1.27643	-2.54225	-0.124725	3.35428	-3.59046	-1.60814	-1.99558	-1.23928	3.2614	0.440514	2.39629	-0.748344	-3.17648
45.65	-0.326405	-0.35825	0.859798	-1.9319	-1.04025	-0.002655	-2.67493	-2.21849	1.66653	-3.98586	0.51482	-2.30607	2.09112	1.99824	1.09598
45.7	-0.326405	-4.02036	-1.27643	1.42504	-2.26096	2.74393	-0.5387	0.222912	-1.08005	-3.07034	2.95623	-2.61124	4.8377	0.777534	-2.87131
45.75	0.283947	-3.71518	-2.19196	-3.45777	1.09598	-1.52853	-4.20081	-2.52367	-3.82664	-1.23928	4.17693	1.05086	1.78594	-0.443169	-2.26096
45.8	-1.24193	-1.88413	0.554623	-1.9319	-2.87131	1.8284	-3.28528	-3.74437	-3.52146	-0.934105	-0.400707	-2.00089	1.48077	1.99824	1.09598
45.85	-2.76781	-4.93589	-3.10749	0.814686	-2.56613	-1.52853	1.59753	-4.6599	-1.99558	-3.98586	-0.705883	-1.08536	4.22735	-0.443169	-1.6506
45.9	-1.54711	-1.88413	-4.32819	-0.100842	-0.124725	0.302521	-1.14905	-0.692616	-0.469704	-2.45998	0.819996	1.66122	0.565239	-0.748344	0.790802
45.95	-1.54711	-6.46176	-0.055729	0.50951	-3.48166	-3.35959	-1.14905	-1.60814	-4.74216	-0.934105	0.51482	3.79745	0.260063	2.60859	0.485626
46	-3.98851	-3.41001	-3.10749	1.73021	-0.124725	-0.307831	0.682003	-2.21849	-4.74216	1.20213	-1.31624	1.05086	2.39629	-0.748344	-0.735077
46.05	-1.24193	-3.10483	0.554623	2.03539	-2.87131	-3.35959	1.29235	-1.60814	-2.30076	-2.15481	0.51482	1.66122	1.78594	-0.443169	1.70633
46.1	3.03053	-4.93589	-2.19196	-1.62672	-3.17648	0.607697	-3.28528	2.96949	-0.774879	-3.98586	2.95623	5.93368	-0.96064	3.52412	0.790802
46.15	-0.63158	-1.27378	-0.360905	-0.406017	2.31668	-2.44406	-2.67493	1.13844	-2.60593	-3.98586	-0.095531	2.57674	0.565239	-0.137993	0.790802
46.2	0.589123	-6.46176	-0.055729	1.73021	-1.34543	-0.613007	0.376827	0.833263	-5.35252	-0.934105	0.819996	0.440514	3.31182	-0.443169	3.23221
46.25	3.64088	-2.79966	-1.88678	-2.23707	-0.124725	-0.918182	-2.98011	1.74879	-5.04734	-3.07034	3.56658	2.27157	0.260063	2.60859	-0.429901
46.3	2.115	-4.02036	0.859798	-2.23707	1.40115	-0.918182	-4.50598	4.49537	-3.21629	-5.51174	3.56658	3.79745	0.565239	-1.05352	-0.124725
46.35	0.894299	-6.15659	-1.27643	-0.406017	-0.735077	2.43875	-2.67493	2.66432	-0.469704	-3.37551	0.819996	-0.169838	5.44805	-1.66387	2.31668
46.4	1.19947	-2.1893	2.0805	-0.100842	2.01151	-0.918182	-0.233524	0.222912	-2.91111	-0.323753	-0.095531	-1.08536	0.565239	1.99824	-3.17648
46.45	3.3357	-4.93589	-1.88678	-4.06813	0.790802	3.65945	-4.20081	1.74879	-4.13181	-2.76516	1.12517	1.66122	1.78594	-3.18975	-3.78683
46.5	-0.63158	-4.02036	1.77533	-2.54225	0.485626	-0.002655	-2.67493	3.27467	-4.13181	-2.45998	-0.400707	-0.169838	4.22735	-2.27422	-0.429901
46.55	-0.326405	-4.32554	-1.58161	1.11986	3.23221	1.52322	1.59753	2.96949	-1.38523	3.03318	-2.84211	-2.30607	1.78594	1.38789	-4.09201
46.6	1.50465	-5.24106	2.69085	-1.62672	-0.124725	1.21805	-2.67493	0.222912	-3.52146	-0.323753	-0.400707	-1.39054	1.17559	-2.5794	-3.48166
46.65	-0.021229	-0.35825	-0.971256	-2.23707	-0.124725	-0.307831	-0.843876	0.833263	-5.65769	-1.23928	2.65105	1.96639	2.09112	-1.96905	0.18045
46.7	-0.936756	-4.32554	3.60638	-0.406017	2.31668	4.26981	-0.5387	2.96949	-4.43699	2.728	0.51482	-1.39054	3.31182	3.21894	-2.56613
46.75	0.589123	-1.57895	-1.27643	1.11986	-1.95578	-0.918182	-2.06458	2.35914	-2.30076	-1.54446	-0.400707	-0.475014	-0.96064	0.167183	-0.735077
46.8	3.03053	-1.57895	2.38568	-1.01637	-0.735077	0.607697	3.12341	-1.30297	-5.65769	0.89695	1.73552	1.05086	-0.350288	-0.443169	3.23221
46.85	-0.63158	-1.57895	-1.27643	0.50951	1.70633	0.302521	-2.67493	-0.692616	-5.65769	-1.54446	5.09246	2.57674	3.617	3.52412	-0.735077
46.9	0.589123	3.60903	0.249447	3.25609	-2.56613	-2.44406	0.682003	-0.692616	-0.469704	-1.54446	0.209644	-0.169838	-0.350288	0.777534	0.485626
46.95	2.72535	0.252102	-3.10749	2.03539	-1.6506	2.13357	-1.7594	1.74879	-4.74216	-0.934105	1.43035	1.05086	-0.655464	0.777534	2.62186
47	3.03053	1.16763	-1.27643	0.204334	1.40115	-1.52853	0.682003	0.528088	-3.21629	-2.45998	5.09246	2.88192	1.48077	4.13447	-1.6506
47.05	-0.021229	2.08316	-2.49714	1.42504	-1.34543	-1.22336	-0.843876	-1.60814	-0.164528	0.89695	1.43035	3.1871	2.39629	2.91377	-1.6506
47.1	0.894299	-0.35825	-3.71784	2.34056	-0.429901	-0.307831	0.071651	-1.30297	-3.21629	-2.76516	3.2614	-0.78019	-0.045113	1.99824	1.70633
47.15	4.55641	2.08316	-2.49714	-1.01637	0.790802	-2.44406	-0.5387	-0.692616	1.36135	0.286598	3.87175	-0.169838	0.870415	4.13447	-1.95578
47.2	2.115	-0.35825	-3.10749	-1.32154	-1.34543	0.912872	1.59753	-0.082264	-2.60593	-3.68069	0.819996	-0.169838	3.92217	5.35517	-2.26096
47.25	-0.936756	-1.27378	0.554623	-1.01637	1.09598	-3.05441	-1.45423	-3.74437	-1.08005	-0.018578	4.78728	-0.475014	0.870415	2.30341	1.40115
47.3	-0.021229	2.99868	-2.19196	0.814686	1.70633	-2.74924	0.376827	-2.21849	-2.30076	-4.90139	-0.400707	-4.4423	0.260063	2.30341	-2.26096
47.35	3.3357	-0.663425	1.77533	-2.54225	-1.04025	0.912872	-2.06458	0.222912	-2.60593	-0.323753	0.51482	-4.74747	1.48077	4.43964	-1.6506
47.4	-0.326405	0.862453	-3.41266	-2.23707	1.40115	-2.44406	0.682003	-0.38744	-0.774879	-3.98586	-1.01106	-2.91642	3.00664	-1.05352	3.23221
47.45	-0.326405	2.38833	-0.971256	-0.406017	0.790802	-1.22336	-2.36976	0.528088	-2.91111	1.20213	-0.400707	-1.39054	-0.655464	-1.3587	-0.735077
47.5	0.283947	-0.663425	-1.27643	1.73021	-0.429901	-1.22336	1.90271	2.35914	-0.469704	-3.07034	0.819996	-5.35783	1.17559	0.472359	-0.735077
47.55	5.47194	1.77798	-3.71784	-1.9319	0.790802	-2.44406	-4.20081	1.74879	-1.99558	0.89695	-0.705883	-3.83195	2.70147	-1.96905	2.31668
47.6	2.72535	0.557278	0.859798	-2.23707	1.09598	1.21805	0.071651	0.528088	0.750999	-2.15481	1.12517	-2.00089	3.00664	-2.5794	-0.124725
47.65	3.3357	-1.88413	-3.41266	-0.406017	-1.04025	-2.13889	-4.20081	2.96949	-2.91111	1.5073	-1.01106	1.05086	-0.045113	-0.748344	-0.429901
47.7	4.25123	1.4728	-0.971256	2.64574	1.09598	-1.83371	-1.14905	-0.997791	1.36135	-1.54446	0.819996	-3.52677	0.565239	-0.443169	-0.735077
47.75	6.08229	-3.10483	-3.41266	-1.62672	1.09598	1.52322	-4.50598	-0.38744	-2.91111	-0.323753	-0.095531	-2.30607	4.53252	-1.05352	0.18045
47.8	1.80983	-4.02036	-3.41266	-0.406017	-1.6506	-1.83371	-1.14905	1.13844	1.9717	-0.628929	1.73552	1.66122	3.92217	0.777534	-2.56613
47.85	1.19947	-0.663425	0.859798	2.34056	0.18045	1.21805	-1.14905	-0.692616	-2.60593	0.286598	1.12517	-0.169838	1.78594	3.21894	-2.26096
47.9	1.19947	-4.93589	-3.10749	4.78197	1.09598	1.52322	-0.233524	3.27467	0.140648	-0.628929	1.12517	-2.00089	3.31182	0.472359	0.790802
47.95	3.94606	-2.1893	0.554623	1.73021	-1.6506	0.607697	0.071651	-1.91332	-2.60593	-1.23928	2.0407	0.440514	7.27911	-0.137993	-4.09201
48	0.894299	-1.27378	-0.971256	1.11986	-0.124725	4.88016	0.071651	0.528088	-1.08005	0.591774	0.819996	-0.169838	4.22735	1.99824	-1.95578
48.05	-0.63158	-4.02036	-0.360905	2.34056	2.01151	1.8284	0.987179	-3.13402	-1.08005	-1.54446	2.34587	-1.69572	0.870415	0.777534	0.790802
48.1	-0.326405	-2.1893	4.21673	4.78197	-0.735077	0.607697	1.90271	0.528088	-1.08005	1.81248	1.12517	2.27157	1.78594	-2.5794	-1.34543
48.15	2.115	-1.27378	0.859798	0.814686	-0.429901	3.65945	0.987179	-2.21849	0.445824	-3.37551	3.2614	-2.30607	3.92217	-0.443169	-1.6506
48.2	-0.021229	-2.49448	2.0805	-0.100842	2.92703	-0.002655	0.987179	-1.60814	-0.469704	-0.628929	0.819996	-1.69572	2.09112	2.91377	-1.04025
48.25	-2.46264	0.252102	1.16497	0.814686	-1.04025	0.912872	-0.233524	-2.21849	2.58205	-3.68069	3.87175	-0.78019	-0.96064	-1.05352	1.40115
48.3	-2.15746	-0.663425	-0.055729	0.204334	-0.735077	3.0491	0.376827	-0.692616	-1.69041	-3.37551	-0.095531	-1.69572	-0.350288	-1.05352	-1.34543
48.35	-0.936756	-1.57895	2.38568	-1.9319	1.09598	-0.307831	-1.45423	-0.082264	0.750999	-0.934105	4.4821	-0.169838	3.617	0.472359	-0.429901
48.4	0.894299	0.252102	-3.41266	-0.406017	-0.429901	-0.002655	-0.233524	-1.30297	-1.69041	-3.98586	0.51482	-2.30607	2.39629	1.69306	2.62186
48.45	-1.24193	-0.663425	-2.49714	-1.32154	-2.56613	2.74393	-2.06458	-0.082264	-0.469704	-0.018578	3.87175	1.35604	-0.045113	-0.748344	0.18045
48.5	-0.021229	-2.1893	-0.055729	-2.23707	0.18045	-0.002655	2.20788	-1.91332	0.750999	-3.68069	1.12517	-2.00089	1.48077	-0.137993	-1.04025
48.55	0.283947	-1.27378	-2.80231	2.03539	0.790802	0.912872	-1.45423	-0.082264	-1.69041	-1.84963	3.56658	1.66122	3.31182	3.82929	1.09598
48.6	2.72535	-0.968601	0.859798	-3.45777	-1.34543	1.52322	2.51306	-1.30297	2.27688	-1.84963	1.73552	-1.69572	3.92217	2.30341	1.40115
48.65	-1.24193	-3.41001	-0.055729	-1.01637	-0.429901	-0.918182	-0.843876	0.222912	-0.774879	-3.37551	2.34587	4.10262	-0.045113	0.777534	-0.429901
48.7	0.894299	-1.57895	0.249447	-1.9319	2.92703	0.302521	3.73376	-0.997791	0.445824	2.11765	1.43035	-0.78019	-0.045113	2.30341	-1.34543
48.75	2.42018	-2.79966	4.52191	-1.9319	-1.04025	0.607697	1.59753	2.05397	-1.08005	-2.76516	2.34587	3.79745	0.565239	4.13447	0.790802
48.8	-0.936756	-4.02036	0.859798	-1.62672	-0.124725	-0.918182	3.12341	-2.52367	-2.30076	-0.628929	3.2614	-1.39054	1.78594	2.60859	-0.735077
48.85	-0.326405	-2.49448	2.99603	-3.1526	1.09598	1.21805	3.12341	1.44362	0.445824	-0.934105	0.819996	2.57674	-1.57099	-0.443169	-2.26096
48.9	2.115	-2.49448	4.82708	-0.100842	0.18045	1.52322	2.51306	-3.4392	-4.43699	-2.76516	3.87175	-2.61124	-1.87617	1.99824	-0.429901
48.95	-3.07299	-4.63071	1.77533	-1.9319	-1.6506	-0.613007	4.95446	0.222912	-2.91111	2.728	1.43035	0.745689	-0.655464	3.21894	3.23221
49	-1.85228	-2.1893	2.99603	1.42504	-1.34543	0.607697	1.90271	-2.21849	-1.99558	-2.15481	5.70281	-4.13712	4.53252	-0.748344	-1.04025
49.05	-0.326405	-2.1893	2.38568	-1.32154	0.18045	0.912872	4.34411	-2.82885	-2.60593	-0.934105	1.73552	0.745689	3.00664	-1.3587	-0.735077
49.1	-1.54711	-4.63071	1.47015	2.03539	-1.95578	-0.307831	-1.45423	-0.997791	-0.774879	0.89695	3.56658	-2.91642	1.17559	-1.3587	0.18045
49.15	1.19947	-3.41001	3.60638	-1.01637	-0.429901	2.43875	0.682003	-4.04955	-3.52146	-1.54446	1.12517	1.96639	1.48077	0.167183	1.09598
49.2	-1.54711	-1.88413	1.16497	2.34056	1.40115	3.35428	-2.67493	1.13844	-3.21629	2.11765	1.12517	-1.69572	5.44805	-2.5794	-4.09201
49.25	0.894299	-4.02036	-0.055729	-2.23707	-0.429901	1.52322	-2.67493	-4.04955	-0.164528	-3.37551	1.73552	3.1871	3.92217	-1.96905	-4.09201
49.3	-1.85228	-2.49448	3.91156	1.73021	-1.6506	2.74393	-2.36976	-1.91332	-3.21629	-1.23928	-1.01106	0.440514	1.48077	-0.748344	-1.34543
49.35	1.19947	0.862453	-0.055729	-1.62672	-1.6506	3.96463	-5.11634	-2.52367	-1.99558	2.11765	2.65105	4.4078	3.00664	2.30341	-1.04025
49.4	-3.07299	-4.02036	0.249447	2.34056	1.09598	-0.002655	-1.7594	-3.4392	-1.99558	-2.45998	-1.62141	-0.475014	3.617	-0.443169	-4.09201
49.45	-0.021229	-2.1893	2.69085	-1.32154	-1.04025	1.52322	-5.11634	1.13844	-3.82664	-0.628929	1.43035	1.96639	0.870415	-1.96905	-4.39719
49.5	-1.54711	-0.053074	-0.360905	2.03539	-2.56613	4.88016	-1.45423	-3.13402	-0.469704	-0.628929	-1.62141	1.05086	3.617	-0.748344	-1.6506
49.55	0.894299	-3.10483	-0.971256	-0.711193	0.18045	-0.002655	-3.59046	-0.692616	-3.82664	-2.45998	-0.705883	1.35604	2.09112	1.38789	0.18045
49.6	-1.85228	-3.41001	1.77533	3.25609	3.23221	0.302521	-1.14905	-1.60814	-2.60593	1.5073	1.12517	2.88192	1.17559	-0.137993	-2.26096
49.65	-0.326405	-2.1893	-2.19196	-1.9319	-0.429901	3.96463	-0.843876	-2.52367	1.05618	-3.37551	-0.400707	-0.78019	4.8377	-1.96905	-1.6506
49.7	-1.24193	-3.71518	-0.055729	2.64574	0.485626	-0.307831	-2.36976	1.13844	-1.38523	-2.76516	3.2614	2.27157	-0.655464	-0.443169	0.18045
49.75	1.19947	-4.93589	0.859798	-2.84742	2.01151	0.912872	1.29235	-3.13402	-0.469704	1.20213	-1.31624	-2.61124	0.870415	2.30341	2.31668
49.8	-0.326405	-4.02036	-2.19196	1.42504	4.14774	3.96463	-2.06458	0.222912	1.36135	-1.84963	1.12517	1.96639	-2.18134	-1.05352	-1.04025
49.85	0.589123	-0.968601	-0.360905	-1.9319	-0.735077	0.912872	1.29235	-1.30297	-1.38523	0.89695	0.51482	-2.91642	-0.350288	-1.96905	-1.95578
49.9	0.283947	-4.32554	0.554623	-1.62672	-0.429901	0.302521	-1.14905	-1.60814	1.05618	0.591774	1.12517	-0.78019	-0.350288	0.472359	-0.124725
49.95	1.50465	-2.79966	-1.58161	-2.84742	1.09598	2.74393	-0.233524	2.66432	0.445824	-0.323753	3.87175	0.135338	-0.045113	1.38789	1.40115
50	0.894299	0.252102	0.554623	-2.54225	0.18045	3.96463	2.51306	-1.30297	-1.69041	3.03318	1.73552	-1.69572	2.09112	-2.88457	-2.87131
50.05	-0.021229	-2.79966	1.77533	-1.62672	-2.26096	-0.307831	-0.843876	0.528088	1.36135	0.89695	3.87175	1.35604	-0.045113	-0.137993	-3.17648
50.1	0.589123	-1.88413	-0.360905	-4.3733	-0.735077	1.8284	2.51306	1.74879	-1.38523	-0.323753	1.43035	-2.91642	3.31182	0.472359	-3.17648
50.15	-0.326405	-0.053074	0.859798	-1.32154	1.09598	5.49051	-1.14905	-1.60814	-0.774879	3.33836	2.0407	1.35604	1.48077	-1.05352	0.790802
50.2	1.80983	0.557278	1.16497	-3.76295	-1.34543	1.52322	0.987179	1.74879	2.27688	-0.628929	3.2614	-2.30607	3.31182	2.60859	-1.04025
50.25	-2.76781	-1.88413	-1.58161	-0.406017	-3.48166	1.21805	1.90271	-0.692616	-2.30076	-0.018578	2.65105	-1.69572	0.870415	-1.66387	-2.87131
50.3	1.19947	-1.88413	-0.971256	-2.23707	-2.56613	3.0491	-0.5387	-0.692616	-1.99558	3.03318	6.92351	0.440514	5.44805	0.472359	-1.6506
50.35	-2.46264	2.08316	-0.055729	-0.711193	-1.04025	1.52322	3.12341	2.35914	1.9717	-0.628929	1.43035	-1.39054	1.48077	0.167183	1.70633
50.4	1.80983	-0.35825	-3.10749	1.42504	-1.95578	1.21805	-1.45423	-2.21849	-3.21629	0.286598	2.95623	2.27157	4.8377	-1.05352	1.70633
50.45	-2.46264	-1.57895	-2.80231	0.204334	-3.17648	2.13357	0.682003	1.13844	-3.52146	3.94871	4.78728	-1.08536	1.48077	1.08271	-0.124725
50.5	-0.021229	0.557278	-0.360905	3.56127	-2.56613	3.65945	2.81823	1.74879	-1.08005	0.89695	2.95623	-0.475014	6.0584	-1.96905	-0.429901
50.55	-0.021229	2.08316	-5.24372	-1.01637	-0.429901	0.302521	0.376827	-0.38744	-4.74216	2.42283	4.78728	1.96639	2.39629	1.99824	4.14774
50.6	-1.24193	-1.27378	-4.63337	0.814686	-0.429901	0.912872	4.34411	2.35914	-4.74216	3.94871	1.43035	0.440514	6.0584	-1.66387	-0.735077
50.65	1.80983	-2.1893	-1.27643	1.11986	-2.56613	4.57498	0.071651	-1.91332	-1.08005	0.89695	1.43035	2.88192	1.17559	2.30341	-0.735077
50.7	-2.46264	-0.053074	-5.24372	-1.9319	-2.26096	3.0491	1.29235	-1.91332	-4.43699	2.42283	3.87175	-2.00089	5.14288	-1.3587	1.70633
50.75	1.19947	-0.35825	-5.54889	0.50951	-0.429901	2.13357	2.20788	2.05397	-4.43699	1.81248	0.209644	-1.08536	2.09112	2.30341	-1.34543
50.8	-3.07299	-2.49448	-1.88678	-4.3733	0.485626	2.43875	-0.843876	-3.13402	0.445824	-0.934105	2.34587	0.135338	5.75323	-0.443169	-0.429901
50.85	-1.54711	-3.10483	-4.02301	-2.54225	-2.87131	7.01639	3.12341	-0.692616	-3.52146	1.81248	0.819996	-2.30607	4.22735	2.91377	2.62186
50.9	-0.63158	-0.663425	-4.02301	-2.23707	-1.95578	2.13357	-0.843876	2.05397	-3.21629	2.11765	1.43035	0.440514	4.22735	-1.3587	-1.34543
50.95	-2.76781	-3.41001	-1.88678	-3.76295	0.790802	1.21805	-1.7594	-2.21849	1.05618	-0.628929	5.09246	-2.61124	5.75323	2.60859	0.18045
51	2.115	-4.93589	-1.27643	0.50951	0.18045	3.65945	1.29235	0.222912	-3.21629	1.20213	1.43035	-2.30607	2.70147	-1.3587	1.09598
51.05	-2.15746	-3.71518	-3.10749	-3.76295	-2.56613	3.0491	-2.98011	1.13844	-3.21629	3.33836	3.56658	1.05086	4.8377	3.52412	-1.04025
51.1	0.894299	-1.27378	-0.66608	-0.711193	-1.6506	-0.613007	-0.5387	-0.082264	1.05618	0.286598	4.78728	-1.08536	-0.350288	-2.27422	2.92703
51.15	0.894299	-3.71518	2.0805	-0.406017	1.70633	-1.52853	-0.843876	1.74879	-1.99558	2.42283	3.2614	0.440514	3.00664	2.30341	-1.6506
51.2	0.589123	-4.32554	-2.19196	-2.23707	-3.48166	1.52322	-2.06458	1.44362	-1.38523	3.03318	5.70281	-0.78019	-0.655464	-1.66387	1.70633
51.25	5.16676	-2.49448	-0.66608	1.42504	-2.26096	-0.002655	0.987179	-0.38744	1.9717	-0.934105	2.65105	-1.39054	-0.350288	2.60859	-2.87131
51.3	-0.021229	-0.053074	2.99603	-3.45777	-0.735077	-0.918182	-1.7594	1.44362	-1.38523	1.5073	1.43035	1.96639	2.09112	-1.66387	1.70633
51.35	2.72535	-2.79966	0.249447	-2.23707	-2.26096	-0.002655	-1.14905	0.833263	-0.469704	3.64353	4.78728	-2.30607	1.17559	2.30341	-2.87131
51.4	2.72535	-2.1893	-0.971256	-2.54225	1.09598	3.0491	0.987179	0.833263	0.445824	-1.54446	1.43035	-0.475014	5.75323	-0.748344	-0.124725
51.45	1.50465	-0.35825	1.16497	-4.06813	-1.95578	0.302521	-2.98011	2.96949	0.750999	-0.323753	2.0407	2.27157	2.09112	3.82929	-1.6506
51.5	5.16676	-1.27378	2.38568	-0.100842	-0.124725	-0.613007	-0.5387	0.833263	-1.08005	3.64353	2.65105	-0.169838	5.14288	0.777534	-0.429901
51.55	-0.021229	-2.79966	-0.360905	-2.54225	-0.429901	-0.613007	-0.5387	0.222912	0.140648	-0.018578	1.73552	3.79745	4.22735	3.21894	-2.26096
51.6	0.589123	0.862453	-0.055729	-3.1526	-1.04025	2.13357	-3.28528	3.88502	-0.164528	0.591774	4.17693	0.135338	3.00664	2.30341	-0.429901
51.65	1.80983	-0.663425	3.3012	1.11986	1.09598	0.302521	-0.5387	-0.082264	-2.91111	3.64353	1.12517	-0.169838	6.97393	2.60859	-2.56613
51.7	-1.54711	-2.1893	-0.971256	-2.54225	-1.95578	-0.002655	-1.14905	-0.38744	-1.99558	0.89695	0.51482	4.10262	1.17559	5.05	-1.04025
51.75	-0.021229	-0.053074	-0.66608	-1.62672	2.62186	1.8284	0.071651	2.35914	-1.08005	0.591774	5.39763	-0.169838	3.92217	0.777534	-0.735077
51.8	-2.15746	-4.63071	0.554623	-0.711193	-1.6506	4.88016	4.64929	-0.38744	-4.13181	3.03318	1.12517	0.440514	3.92217	5.05	0.18045
51.85	-1.54711	-1.27378	-0.055729	-2.54225	1.70633	0.912872	0.682003	-1.91332	-2.60593	0.89695	0.819996	1.96639	2.09112	0.777534	-0.429901
51.9	1.50465	-4.63071	-2.80231	0.204334	-1.34543	-0.307831	0.376827	0.528088	-0.164528	-0.628929	5.09246	-1.69572	4.53252	2.60859	-0.124725
51.95	-3.68334	-3.10483	-2.49714	-2.84742	3.84256	-0.002655	4.34411	-1.91332	-2.91111	0.591774	1.43035	1.05086	-0.655464	-0.137993	0.790802
52	-2.76781	-3.71518	1.47015	-1.9319	-0.429901	2.43875	0.071651	-1.60814	-3.52146	1.5073	2.0407	0.745689	1.78594	-0.443169	-1.34543
52.05	-1.54711	-2.1893	-2.49714	1.11986	2.62186	-0.002655	-0.233524	1.74879	-2.60593	-2.15481	5.09246	-0.475014	2.70147	1.99824	1.09598
52.1	-4.29369	-1.57895	-2.80231	-2.54225	-2.26096	-1.83371	1.59753	-0.38744	-1.38523	-0.323753	0.51482	2.88192	-0.045113	-0.748344	-1.04025
52.15	-0.326405	-1.88413	-0.971256	-2.23707	2.31668	-0.613007	-2.36976	-1.30297	-4.13181	3.03318	2.34587	0.440514	3.31182	3.82929	2.62186
52.2	-1.54711	-2.79966	0.859798	-0.100842	-1.34543	1.21805	-1.14905	1.74879	-4.13181	-0.934105	4.17693	-0.475014	-0.045113	0.472359	-2.26096
52.25	-2.15746	-1.57895	-3.10749	-4.67848	2.31668	1.52322	-0.843876	1.74879	-1.08005	-0.323753	1.73552	3.1871	-0.045113	1.99824	1.09598
52.3	3.3357	-2.1893	-3.41266	-1.9319	-3.78683	-0.918182	-3.59046	-0.997791	-4.43699	2.42283	2.95623	0.745689	3.92217	2.60859	-2.26096
52.35	-1.24193	-1.88413	-2.19196	-0.100842	1.09598	-0.002655	-1.45423	0.833263	-3.82664	0.89695	4.17693	1.66122	-0.350288	1.08271	0.18045
52.4	0.283947	-2.79966	-1.27643	-2.23707	-4.09201	1.8284	-1.14905	2.66432	-2.60593	-0.018578	3.87175	5.6285	2.70147	3.52412	-1.04025
52.45	3.03053	-0.968601	-4.93854	1.11986	-0.735077	3.65945	-3.89563	-0.692616	-1.38523	-0.323753	6.00798	1.96639	1.78594	1.08271	-1.34543
52.5	-0.326405	-2.79966	-4.32819	-0.100842	-4.39719	1.21805	-1.14905	0.833263	-2.60593	1.5073	5.09246	3.1871	-0.350288	3.82929	1.70633
52.55	0.589123	-0.053074	-2.49714	-0.711193	-1.6506	0.607697	-2.06458	4.1902	-1.99558	-2.15481	2.34587	6.54403	2.70147	1.99824	-0.124725
52.6	-0.021229	-3.41001	-1.27643	2.95092	-2.26096	1.52322	-3.59046	1.13844	1.66653	-1.23928	3.87175	1.96639	-0.045113	1.99824	4.45291
52.65	-3.07299	0.252102	-3.10749	-0.100842	-1.6506	3.96463	-0.843876	1.74879	-1.69041	2.11765	3.87175	1.66122	0.870415	3.21894	-0.735077
52.7	-0.63158	-3.71518	-3.10749	-0.406017	-0.124725	2.74393	-1.14905	6.02125	-0.774879	0.286598	-0.095531	4.10262	4.53252	0.167183	2.31668
52.75	-0.021229	0.252102	-0.360905	1.73021	-0.735077	1.52322	-2.98011	1.44362	0.140648	-1.23928	1.73552	-0.475014	-0.350288	1.08271	2.31668
52.8	-0.63158	-4.32554	-0.055729	-2.23707	2.92703	2.74393	-0.233524	0.222912	1.05618	-0.323753	0.819996	0.745689	0.260063	-1.3587	1.40115
52.85	2.115	1.77798	-3.10749	-1.9319	0.18045	4.26981	-0.233524	2.35914	-2.60593	3.03318	-1.01106	2.27157	2.09112	-2.27422	4.14774
52.9	0.589123	-2.49448	-3.10749	1.11986	2.92703	3.0491	-2.67493	2.66432	-3.52146	-2.45998	2.0407	-0.78019	-0.045113	1.99824	-0.735077
52.95	0.894299	2.08316	-1.27643	-2.84742	-0.429901	-0.307831	-0.233524	-1.30297	-1.99558	-1.84963	2.65105	1.05086	3.00664	-1.05352	1.40115
53	5.16676	-2.1893	0.554623	-1.32154	-0.429901	-0.002655	0.682003	0.833263	-1.08005	0.591774	0.819996	4.10262	2.70147	1.69306	1.70633
53.05	0.894299	1.16763	-2.80231	1.42504	0.18045	3.0491	-2.06458	3.27467	-5.35252	0.591774	1.73552	1.35604	1.17559	1.69306	-1.04025
53.1	0.894299	-1.57895	-3.41266	-2.84742	-1.04025	-1.52853	-1.14905	-0.082264	-4.13181	-2.45998	3.2614	2.57674	5.14288	1.99824	3.23221
53.15	5.16676	1.16763	-0.971256	-2.54225	2.31668	-0.307831	0.376827	-0.082264	-1.99558	-2.45998	-1.01106	5.6285	2.70147	4.43964	-0.429901
53.2	1.19947	-1.88413	-0.055729	1.42504	-2.87131	1.8284	-2.98011	2.66432	-2.91111	1.5073	-0.095531	2.88192	1.48077	2.30341	2.01151
53.25	-0.021229	-0.053074	-3.10749	-1.62672	0.790802	-1.52853	-0.843876	1.74879	-5.35252	0.286598	2.65105	3.49227	6.0584	1.99824	2.31668
53.3	4.25123	-0.35825	-3.71784	-1.9319	-1.34543	0.607697	1.29235	-0.082264	-5.35252	-2.15481	-1.62141	5.01815	1.48077	5.05	0.790802
53.35	0.589123	-0.968601	-4.02301	1.73021	-2.87131	-0.613007	-1.45423	1.44362	-1.69041	-1.54446	-2.23176	1.05086	2.70147	1.99824	3.84256
53.4	0.283947	2.08316	-0.971256	-2.54225	0.485626	-1.22336	-2.98011	2.96949	-3.82664	1.20213	1.12517	0.135338	4.53252	4.13447	-0.429901
53.45	3.94606	-1.27378	-3.10749	-1.9319	-1.95578	2.13357	0.071651	0.222912	-5.35252	-0.018578	-1.62141	3.49227	0.565239	1.69306	0.18045
53.5	0.283947	2.69351	-5.24372	2.03539	1.40115	-0.918182	-3.59046	-0.082264	-5.65769	-1.23928	-1.01106	-0.78019	2.39629	0.167183	1.40115
53.55	0.894299	-1.88413	-5.54889	-2.23707	-0.124725	2.13357	-4.20081	2.35914	-2.60593	-0.628929	2.65105	-1.08536	5.14288	4.43964	-1.95578
53.6	3.94606	0.862453	-2.19196	-2.54225	-0.124725	-1.52853	-1.7594	0.528088	-5.04734	3.03318	0.209644	3.49227	1.17559	0.167183	0.18045
53.65	1.19947	-3.71518	-1.27643	0.204334	2.62186	1.52322	-2.67493	-1.30297	-5.96287	0.591774	0.51482	1.66122	2.09112	0.167183	-1.04025
53.7	-0.021229	-2.1893	-4.32819	-2.23707	-0.735077	-2.44406	-4.50598	-0.38744	-4.74216	-1.23928	2.0407	0.440514	5.14288	1.38789	-2.56613
53.75	2.72535	-0.968601	-4.93854	-2.84742	1.70633	-0.307831	-2.98011	2.35914	-0.774879	-0.323753	2.95623	3.1871	1.48077	-1.66387	2.01151
53.8	-0.021229	-2.49448	-2.80231	-0.711193	-0.124725	-0.918182	-1.7594	-1.30297	-0.469704	2.42283	-1.62141	4.4078	3.31182	0.167183	-1.04025
53.85	-0.63158	0.862453	-1.27643	-0.100842	-1.6506	-0.002655	-5.11634	-1.30297	-2.30076	0.591774	-1.62141	1.35604	5.44805	-0.748344	0.18045
53.9	1.50465	-2.1893	-4.32819	-2.23707	1.70633	-1.52853	-4.20081	0.833263	-1.99558	-0.323753	3.56658	3.49227	2.39629	-2.88457	2.01151
53.95	-1.54711	1.4728	-3.41266	-0.100842	-2.87131	-2.13889	-1.45423	2.05397	-0.774879	0.591774	-0.705883	5.32333	3.31182	0.167183	-0.124725
54	-1.24193	-1.88413	0.554623	1.42504	-2.87131	-0.613007	-3.59046	-1.30297	-0.164528	3.03318	-0.400707	1.35604	6.97393	-2.27422	1.40115
54.05	-0.63158	-0.35825	-0.971256	-2.23707	-2.87131	-0.918182	-4.81116	-0.38744	-3.52146	0.89695	2.65105	1.35604	3.00664	-2.88457	0.485626
54.1	-0.326405	-0.053074	-1.88678	-0.100842	-3.78683	0.607697	-1.45423	2.66432	-2.91111	-0.628929	1.73552	3.79745	3.31182	0.777534	-1.04025
54.15	-3.07299	-2.49448	0.859798	3.25609	-0.735077	-0.613007	-1.45423	2.35914	-1.99558	-1.23928	0.819996	1.35604	7.88946	-2.5794	1.09598
54.2	-2.46264	0.252102	-4.02301	-2.23707	-3.48166	2.43875	-3.89563	-0.692616	0.445824	-0.018578	1.73552	1.35604	3.92217	0.167183	-1.34543
54.25	0.283947	-4.02036	-3.10749	-2.23707	-2.56613	-0.613007	-1.7594	-0.692616	-1.38523	0.286598	4.78728	3.1871	3.617	3.82929	-1.34543
54.3	-3.68334	-2.79966	-0.971256	1.11986	1.40115	3.96463	2.81823	0.528088	-1.99558	-1.84963	0.819996	4.10262	7.58428	-0.443169	2.01151
54.35	-2.46264	-3.71518	-4.63337	-1.62672	-1.6506	-2.44406	-1.14905	-0.997791	-0.469704	-1.84963	0.819996	-0.169838	3.617	1.38789	-1.95578
54.4	-0.326405	-2.79966	-1.27643	-3.45777	0.790802	1.8284	-1.14905	-3.13402	2.27688	0.286598	2.0407	0.135338	2.70147	2.91377	-1.04025
54.45	-3.37816	-0.35825	-5.24372	-2.23707	0.485626	-2.74924	0.682003	-2.52367	2.27688	1.81248	1.73552	4.10262	4.8377	-0.443169	2.92703
54.5	-2.46264	-2.79966	-2.49714	-0.406017	-0.735077	-0.307831	2.51306	-0.082264	-0.164528	-0.628929	-1.31624	0.135338	2.70147	1.08271	-0.735077
54.55	0.894299	-0.663425	-3.41266	-2.84742	1.40115	-3.35959	-0.5387	-0.692616	-0.774879	-1.54446	0.209644	0.440514	1.78594	2.60859	0.790802
54.6	-0.936756	-2.79966	-3.71784	-1.32154	-0.735077	-3.05441	-0.5387	-3.4392	-0.774879	-0.628929	3.2614	1.66122	3.617	-0.137993	2.62186
54.65	-0.936756	-1.88413	-2.49714	2.34056	-2.26096	-0.307831	1.90271	-2.52367	2.27688	2.42283	0.209644	3.49227	4.8377	1.99824	-0.124725
54.7	0.589123	0.557278	-3.10749	-0.406017	2.31668	-2.44406	-0.5387	-1.30297	-0.774879	-2.45998	-0.095531	1.05086	2.09112	2.91377	1.09598
54.75	1.80983	-2.1893	0.249447	1.11986	-1.95578	1.52322	-1.45423	-0.082264	-1.69041	-2.15481	1.12517	2.88192	3.00664	1.08271	1.40115
54.8	-2.15746	2.08316	-2.19196	2.34056	-1.04025	-2.13889	1.29235	-2.52367	-1.99558	0.591774	5.70281	5.6285	6.0584	2.91377	-1.04025
54.85	-1.54711	-2.1893	-0.66608	2.95092	-0.124725	-0.613007	0.071651	-1.91332	1.66653	-0.628929	1.43035	4.10262	2.09112	2.91377	0.790802
54.9	1.19947	-1.27378	-3.10749	-1.32154	-3.78683	-0.307831	-1.14905	-0.082264	1.9717	-0.628929	2.0407	1.66122	1.78594	0.472359	0.485626
54.95	-0.936756	0.557278	-0.66608	-1.32154	-1.04025	-0.613007	2.20788	2.35914	-1.99558	2.728	3.56658	1.66122	4.53252	1.69306	0.790802
55	-2.46264	-2.1893	-3.71784	1.42504	-1.04025	2.13357	0.071651	0.222912	-1.69041	0.89695	5.09246	2.27157	1.78594	1.69306	1.70633
55.05	-0.936756	1.16763	-1.27643	-1.32154	-2.56613	-1.83371	-1.14905	1.44362	1.05618	0.591774	1.43035	-2.00089	2.09112	0.167183	1.40115
55.1	-0.021229	-1.27378	-4.63337	-2.84742	-0.124725	0.912872	1.90271	1.44362	-0.469704	3.33836	1.43035	-2.00089	3.31182	1.69306	0.485626
55.15	-2.15746	-1.57895	0.554623	-1.01637	-1.6506	-1.52853	-1.45423	5.4109	-2.30076	0.286598	1.73552	-0.78019	3.92217	2.60859	2.31668
55.2	-2.15746	1.16763	-4.02301	2.03539	-0.735077	-3.05441	2.20788	2.05397	-1.99558	3.33836	1.12517	0.135338	1.17559	-0.137993	0.485626
55.25	0.894299	-1.27378	1.47015	-1.01637	1.70633	-1.22336	-2.06458	1.13844	-2.60593	0.286598	-1.62141	-2.91642	3.00664	0.472359	-1.34543
55.3	0.283947	0.252102	-3.71784	-0.711193	-1.6506	-3.96994	-1.14905	0.833263	-4.43699	0.591774	-0.400707	-2.30607	6.66875	3.52412	2.31668
55.35	-0.63158	-1.88413	1.47015	1.73021	-1.34543	-2.74924	-2.36976	2.35914	-0.164528	0.591774	0.819996	1.05086	2.09112	-0.748344	0.485626
55.4	1.50465	-2.1893	-2.49714	4.17162	2.31668	-4.27512	-0.5387	4.1902	-4.43699	-0.628929	-1.92659	1.96639	3.31182	-0.137993	-1.04025
55.45	3.64088	0.862453	-0.055729	0.50951	-1.6506	-4.88547	-2.98011	1.13844	-3.52146	-0.018578	0.819996	-2.00089	6.0584	3.52412	1.70633
55.5	0.283947	-3.71518	-1.88678	-0.100842	-1.95578	-1.22336	-1.45423	0.528088	-2.30076	-1.54446	0.819996	-0.78019	5.14288	0.167183	1.40115
55.55	0.283947	-0.968601	-0.360905	0.50951	1.09598	-3.66476	-4.50598	2.05397	-2.91111	0.89695	-0.095531	1.66122	2.09112	0.777534	0.485626
55.6	1.50465	-0.663425	-0.055729	0.50951	-1.6506	-1.83371	-0.233524	3.27467	-0.164528	-2.76516	3.87175	3.1871	2.39629	4.13447	2.01151
55.65	2.72535	-2.79966	-1.58161	-2.54225	-2.26096	0.302521	-2.67493	-0.692616	-4.74216	1.5073	-0.095531	0.135338	6.36358	0.777534	2.62186
55.7	-0.021229	-0.968601	0.859798	-2.84742	1.70633	-1.83371	0.071651	-1.60814	-0.164528	-3.07034	3.2614	1.05086	1.48077	1.69306	0.485626
55.75	0.589123	-2.79966	-2.80231	-0.711193	-3.17648	2.43875	-2.06458	-0.082264	-3.52146	1.20213	-1.31624	3.49227	0.870415	4.74482	1.70633
55.8	1.80983	-2.79966	0.554623	0.204334	-2.87131	-0.918182	2.20788	0.222912	-1.38523	-2.15481	1.43035	3.49227	3.31182	2.30341	2.92703
55.85	2.115	1.16763	-2.49714	-2.23707	1.09598	-2.44406	-2.36976	-1.91332	-3.82664	1.20213	-0.400707	-0.475014	3.617	1.38789	-1.34543
55.9	-0.326405	-2.79966	-1.58161	-2.23707	-2.26096	2.13357	1.90271	0.222912	-3.82664	-2.76516	-0.400707	-0.78019	1.48077	2.60859	-1.04025
55.95	0.283947	-1.88413	-0.66608	-1.01637	-2.26096	-2.44406	-2.67493	-0.997791	-4.13181	0.89695	-1.62141	1.35604	1.48077	4.13447	3.53738
56	3.94606	-0.053074	-2.49714	0.50951	1.09598	-2.13889	1.29235	-1.60814	-3.82664	-2.45998	-1.31624	2.57674	3.31182	1.08271	0.18045
56.05	1.50465	-3.10483	1.77533	-3.1526	-2.26096	-1.52853	-1.45423	2.96949	-4.13181	3.03318	-0.705883	-0.78019	3.00664	1.99824	-1.34543
56.1	-1.24193	-0.968601	-2.80231	-3.45777	-2.87131	-4.58029	0.071651	-0.997791	-4.74216	-1.54446	0.51482	-0.475014	0.565239	5.05	2.62186
56.15	-0.021229	-0.053074	-0.971256	-2.23707	-0.429901	-1.22336	-1.7594	1.13844	-2.60593	1.5073	0.819996	1.96639	2.39629	1.08271	-1.34543
56.2	2.42018	-0.968601	-1.58161	-0.711193	-3.17648	-2.44406	-1.14905	-0.082264	-5.35252	-3.07034	2.34587	-0.169838	3.31182	1.99824	-1.34543
56.25	-0.021229	0.862453	-1.88678	-2.23707	-3.48166	-3.05441	-1.45423	-0.38744	-1.99558	-0.628929	0.209644	-0.169838	0.260063	2.30341	-0.124725
56.3	-2.46264	-0.35825	2.0805	-1.32154	0.18045	-0.307831	-1.45423	2.96949	-5.35252	-3.07034	3.56658	2.57674	-0.655464	1.38789	-0.735077
56.35	-0.326405	-0.663425	-3.41266	-0.406017	-2.26096	-3.96994	-1.7594	-0.692616	-0.774879	-4.59621	0.819996	-0.475014	-0.96064	0.167183	-1.95578
56.4	2.42018	2.69351	-0.971256	2.03539	-4.09201	-3.96994	-2.36976	4.1902	-5.65769	-2.45998	3.87175	0.745689	2.39629	1.38789	-1.6506
56.45	2.42018	-0.968601	-0.66608	-1.01637	-1.6506	0.302521	-2.67493	-0.692616	-1.38523	-5.20657	0.51482	3.49227	0.260063	2.91377	1.70633
56.5	-0.021229	-1.57895	-2.49714	-0.711193	0.18045	-5.49582	-3.28528	3.88502	-5.04734	-1.23928	4.4821	-0.475014	-0.350288	-0.748344	-2.87131
56.55	-0.021229	3.30386	1.77533	0.814686	-2.26096	-4.58029	-2.98011	-0.997791	-3.21629	-6.42727	-1.92659	2.27157	1.17559	-0.443169	-2.56613
56.6	1.50465	-0.968601	-2.80231	0.814686	-1.04025	-2.74924	-2.06458	2.05397	-4.13181	-2.76516	1.73552	-1.39054	4.8377	2.30341	1.09598
56.65	2.42018	-1.88413	0.249447	-1.32154	1.09598	-6.10617	-1.45423	-1.60814	-3.82664	-4.29104	-2.53694	0.440514	2.39629	2.30341	-0.735077
56.7	-2.46264	2.08316	1.16497	-0.406017	-2.26096	-4.58029	0.682003	2.66432	-1.69041	-4.29104	2.0407	0.745689	1.48077	-0.748344	-3.17648
56.75	-3.07299	-2.49448	-1.88678	0.50951	-0.735077	-2.44406	-1.14905	-2.52367	-3.52146	-2.76516	-2.23176	-0.475014	3.92217	0.167183	-1.34543
56.8	-1.54711	-2.1893	1.47015	-2.54225	2.31668	-3.05441	2.81823	-0.38744	-0.164528	-4.59621	2.0407	1.35604	6.97393	3.21894	1.70633
56.85	0.589123	-0.053074	-1.58161	0.50951	-0.124725	-0.307831	0.071651	-4.35473	-4.13181	0.286598	-2.23176	0.745689	4.53252	-1.3587	-2.26096
56.9	-3.07299	-3.71518	-1.88678	-2.23707	0.485626	0.607697	3.42858	-0.997791	-2.91111	-2.76516	2.65105	4.4078	2.09112	-1.96905	-1.6506
56.95	-3.37816	-4.02036	1.77533	-2.84742	2.01151	-0.918182	-1.14905	-3.13402	-2.91111	-1.54446	0.51482	0.745689	3.31182	-0.748344	0.485626
57	-0.326405	-0.35825	-3.10749	-1.01637	1.40115	1.21805	3.42858	-1.60814	-4.43699	-0.628929	2.65105	4.10262	6.0584	1.99824	0.485626
57.05	-0.326405	-3.71518	-0.971256	-3.76295	0.18045	1.8284	-1.7594	-1.30297	-1.08005	-1.54446	0.819996	0.135338	4.8377	-2.27422	-1.04025
57.1	-2.15746	-3.41001	0.554623	1.73021	1.09598	-0.613007	0.376827	-0.692616	-5.04734	2.11765	2.0407	2.57674	2.39629	-1.3587	0.18045
57.15	0.283947	0.862453	-0.66608	-1.62672	4.45291	2.43875	-1.7594	0.528088	-2.60593	-1.23928	2.95623	-2.00089	3.617	1.38789	2.01151
57.2	0.283947	-3.10483	1.47015	1.73021	0.18045	1.8284	-2.36976	-0.692616	-1.38523	-0.934105	1.43035	0.440514	5.14288	2.60859	-0.429901
57.25	-0.021229	-2.1893	-0.971256	-1.9319	0.18045	0.607697	-2.06458	1.74879	-1.99558	0.89695	1.73552	-2.61124	6.0584	0.472359	-0.735077
57.3	2.72535	1.16763	-0.971256	2.34056	3.84256	1.8284	-3.59046	-0.38744	1.66653	-0.323753	-1.31624	1.05086	2.39629	1.38789	0.790802
57.35	0.283947	-3.71518	2.0805	-2.54225	1.40115	0.607697	-0.233524	3.27467	-1.69041	2.728	2.65105	-2.91642	2.09112	4.74482	2.31668
57.4	2.115	-1.57895	-2.49714	1.42504	0.18045	-2.44406	-4.50598	-0.38744	-0.774879	-0.628929	-1.31624	0.135338	3.31182	3.52412	-1.04025
57.45	3.3357	2.69351	-0.971256	-2.54225	0.790802	-0.307831	0.682003	0.833263	0.750999	-0.323753	1.73552	-3.2216	6.36358	1.69306	-0.735077
57.5	2.115	-2.1893	2.0805	2.64574	2.62186	0.302521	-3.28528	-0.38744	-4.43699	2.728	-1.62141	0.135338	2.09112	2.60859	2.01151
57.55	5.47194	-1.88413	-1.27643	-1.01637	-2.87131	-3.05441	-0.233524	-0.692616	-3.82664	-0.323753	0.209644	-2.91642	1.78594	5.35517	0.790802
57.6	1.19947	0.862453	0.554623	2.64574	-2.26096	-1.52853	-1.14905	2.66432	-5.65769	0.286598	-0.400707	0.135338	3.31182	3.52412	-1.6506
57.65	6.69264	-0.968601	1.77533	-0.711193	-1.34543	0.302521	-1.14905	-1.60814	-6.57322	-0.323753	-1.01106	-2.61124	3.31182	2.60859	-1.6506
57.7	1.50465	-2.1893	-0.971256	2.95092	-1.04025	-2.13889	1.29235	1.74879	-2.91111	-2.15481	1.43035	2.57674	-0.96064	2.60859	1.40115
57.75	3.64088	-0.053074	2.0805	-0.711193	-2.87131	-1.52853	-0.5387	-1.60814	-6.57322	2.42283	-2.53694	-2.61124	0.260063	5.35517	0.18045
57.8	-0.63158	-1.27378	1.47015	3.25609	-1.95578	1.8284	3.73376	-0.38744	-4.43699	-1.84963	0.819996	0.135338	3.00664	4.43964	-3.78683
57.85	3.3357	-2.49448	-1.58161	-2.23707	0.790802	-2.44406	-2.36976	0.528088	-0.774879	-1.23928	-2.84211	-2.30607	-0.655464	2.60859	-2.87131
57.9	-0.326405	-0.35825	0.859798	1.11986	-1.04025	-1.83371	0.071651	-1.91332	-2.30076	0.89695	-2.84211	0.135338	0.870415	3.21894	0.790802
57.95	2.72535	-0.35825	-1.27643	-3.45777	-2.26096	3.65945	-0.843876	1.74879	0.445824	-1.84963	-1.01106	-1.08536	0.260063	4.13447	0.18045
58	-1.24193	-3.10483	-1.88678	-0.711193	0.18045	-0.613007	-2.06458	-2.82885	1.9717	0.286598	-2.53694	-0.78019	-0.655464	3.21894	-2.26096
58.05	1.50465	-1.57895	1.77533	-4.3733	2.92703	-0.613007	1.29235	-3.13402	-0.164528	-1.23928	2.0407	0.745689	3.92217	-0.137993	-0.429901
58.1	-1.54711	0.252102	-2.49714	-1.62672	-0.124725	2.43875	-2.36976	-0.997791	1.66653	-1.54446	-2.53694	-0.475014	0.870415	0.777534	1.09598
58.15	-0.63158	-4.63071	-0.971256	-2.23707	-0.124725	0.607697	2.51306	-4.96508	0.445824	3.03318	0.209644	4.10262	5.44805	2.60859	1.09598
58.2	-2.76781	-3.71518	3.3012	-1.9319	1.70633	-0.307831	-1.14905	-0.997791	-2.30076	-0.934105	-0.095531	-1.39054	1.17559	1.38789	-1.95578
58.25	-0.936756	0.557278	-0.360905	0.204334	4.45291	-0.002655	0.071651	-2.82885	1.36135	-0.628929	0.51482	1.35604	4.22735	-0.443169	-1.34543
58.3	-1.85228	-1.57895	-0.055729	-2.23707	-0.124725	2.13357	1.29235	-2.52367	-3.21629	2.42283	1.73552	-1.39054	2.70147	1.08271	-0.124725
58.35	-0.326405	-2.49448	4.21673	2.03539	0.485626	-1.83371	-1.45423	1.74879	-2.91111	-1.84963	-0.400707	-1.69572	3.00664	2.60859	2.62186
58.4	-0.63158	-0.663425	0.554623	-2.23707	2.01151	-1.22336	3.73376	-1.30297	0.140648	0.286598	2.34587	1.66122	2.39629	-0.443169	-0.124725
58.45	-1.24193	0.862453	0.859798	1.42504	3.84256	1.8284	-1.45423	1.74879	-4.74216	1.81248	0.51482	-1.39054	3.00664	1.69306	-0.124725
58.5	1.19947	-2.49448	3.3012	-3.45777	-0.429901	-3.05441	0.376827	1.74879	-1.99558	-1.54446	1.12517	1.35604	2.39629	1.38789	1.09598
58.55	-0.326405	-1.57895	-1.58161	-2.23707	0.485626	-1.22336	0.376827	0.528088	0.750999	0.591774	1.73552	-1.39054	2.09112	0.472359	2.62186
58.6	2.115	0.557278	-2.19196	-2.84742	2.62186	1.8284	-0.233524	3.27467	-2.91111	-0.323753	0.209644	-0.78019	2.09112	3.52412	-0.429901
58.65	-0.936756	-2.1893	0.249447	-4.06813	4.14774	0.607697	3.73376	-0.997791	-1.38523	-0.628929	2.65105	-0.475014	2.39629	0.472359	-1.95578
58.7	2.115	-2.79966	-4.32819	-3.1526	1.09598	-0.307831	-0.843876	-0.997791	-1.08005	0.591774	-1.31624	-2.30607	3.92217	3.82929	-2.26096
58.75	-1.54711	-0.968601	-5.54889	-5.28883	1.40115	0.912872	1.29235	0.833263	-4.43699	-1.23928	-1.31624	2.88192	2.09112	0.777534	1.40115
58.8	1.19947	-0.053074	0.249447	-1.01637	0.485626	3.96463	0.376827	-3.13402	-1.69041	-0.934105	0.51482	-1.69572	3.617	3.52412	-0.735077
58.85	-0.936756	-3.71518	-3.41266	-4.98365	2.62186	-1.22336	-1.7594	-0.692616	-1.08005	2.11765	-0.705883	0.745689	1.17559	1.69306	-1.6506
58.9	-0.936756	-1.57895	-4.93854	-3.45777	-0.124725	-1.22336	0.987179	-0.38744	-4.43699	-2.45998	2.0407	0.440514	3.00664	3.21894	-1.04025
58.95	2.72535	0.557278	-1.58161	-2.54225	-1.34543	1.8284	-3.59046	-2.21849	-2.30076	-3.07034	-1.92659	-0.475014	-0.045113	1.69306	1.40115
59	-0.63158	-0.968601	-3.71784	-3.1526	-0.429901	0.912872	-1.7594	1.13844	-1.69041	1.20213	-1.92659	3.79745	1.78594	1.69306	-2.87131
59.05	2.42018	-4.02036	-4.02301	1.73021	2.01151	-2.74924	-1.45423	-1.60814	-5.65769	-3.68069	1.43035	-1.39054	-2.18134	-1.05352	-3.78683
59.1	-0.936756	-2.79966	-2.19196	-2.54225	1.09598	-0.613007	-2.06458	-2.52367	-4.74216	-4.90139	-1.92659	-1.08536	0.260063	-3.8001	-4.70236
59.15	0.283947	0.252102	-2.19196	-0.100842	-1.04025	2.74393	1.59753	0.222912	-3.21629	-2.76516	-1.01106	-3.83195	-7.36933	-8.68291	-14.1628
59.2	1.80983	-2.49448	-3.71784	-0.406017	-0.124725	0.302521	-4.50598	-4.6599	-8.0991	-8.5635	-5.28352	-9.63029	-9.81074	-16.0071	-19.3508
59.25	-1.54711	-3.41001	-0.971256	-1.32154	3.23221	-1.52853	-2.06458	-5.8806	-8.70945	-11.3101	-11.0819	-10.851	-19.8815	-24.5521	-30.032
59.3	1.19947	-1.27378	1.77533	2.34056	0.485626	-0.002655	-2.67493	-4.96508	-11.456	-14.0567	-12.6077	-24.8891	-26.5954	-35.5384	-43.7649
59.35	-3.98851	0.252102	-2.49714	-2.54225	-1.95578	-0.918182	-8.47327	-12.2893	-21.2217	-24.4326	-26.0355	-33.7392	-37.8869	-45.304	-53.2253
59.4	-1.54711	-1.57895	-0.360905	-1.9319	-0.124725	-6.41135	-9.3888	-16.5618	-26.7148	-33.2827	-33.97	-42.8944	-51.3146	-57.8162	-69.3996
59.45	-1.24193	-1.27378	2.99603	-1.9319	-0.429901	-8.85275	-17.0182	-20.8342	-31.5976	-38.4707	-43.1253	-57.8481	-58.944	-70.0232	-80.0808
59.5	-2.76781	-0.35825	-0.971256	-4.06813	-5.92307	-12.5149	-22.8165	-31.5154	-45.6357	-53.4243	-57.7738	-67.3085	-75.4235	-82.2303	-97.4758
59.55	1.80983	1.4728	-0.971256	-1.32154	-7.44894	-17.3977	-25.5631	-38.5344	-53.8755	-64.4107	-65.7083	-81.3466	-83.3581	-92.3011	-106.631
59.6	-3.07299	-2.79966	0.859798	-6.81471	-9.28	-27.1633	-37.7701	-47.0793	-59.3686	-72.0401	-79.7464	-92.6381	-96.1755	-104.508	-118.228
59.65	-0.326405	-2.49448	-0.66608	-6.81471	-17.2146	-33.8772	-43.2633	-57.7605	-72.7964	-82.416	-90.1224	-97.8261	-105.636	-110.001	-125.247
59.7	-0.021229	0.557278	-2.49714	-9.56129	-19.656	-38.4548	-49.3668	-63.5588	-81.9516	-90.0454	-93.7845	-109.728	-111.434	-121.598	-134.402
59.75	-2.15746	-0.968601	-2.19196	-15.97	-27.8957	-46.9997	-59.1324	-71.4934	-85.0034	-95.2334	-105.076	-116.137	-120.895	-124.955	-140.811
59.8	1.80983	-0.968601	-2.19196	-16.8855	-33.9992	-54.3239	-60.3532	-79.1228	-93.8535	-100.116	-109.959	-120.714	-123.641	-133.5	-146.914
59.85	-2.76781	0.862453	-7.9903	-25.7356	-38.2717	-58.5964	-70.1188	-83.0901	-99.0415	-105.609	-113.316	-126.818	-132.186	-135.941	-151.492
59.9	-2.15746	0.252102	-9.51618	-29.0925	-44.6804	-61.0378	-74.6964	-86.7522	-101.788	-107.135	-120.64	-126.207	-13.1535	-144.486	-154.544
59.95	0.283947	-2.79966	-9.211	-29.3977	-46.2063	-64.6999	-74.3912	-92.2453	-105.755	-108.356	-121.25	-132.311	-13.6276	-144.791	-159.426
60	-2.15746	-0.663425	-16.23	-37.0271	-55.0564	-69.8879	-82.3258	-91.3298	-108.197	-114.154	-122.776	-134.142	-14.426	-149.979	-160.342
60.05	1.19947	-4.32554	-19.2818	-38.2478	-53.8357	-70.1931	-82.9362	-93.1609	-107.586	-114.154	-125.828	-130.175	-18.9001	-151.2	-164.004
60.1	-0.021229	-6.15659	-20.1973	-40.9944	-59.0237	-68.6672	-80.4948	-96.2126	-106.061	-112.934	-124.607	-135.668	-12.8674	-152.421	-164.614
60.15	0.283947	-3.71518	-21.7232	-44.3513	-55.6667	-68.9724	-84.1569	-93.466	-109.112	-118.122	-126.743	-135.973	-12.8674	-153.947	-168.277
60.2	4.25123	-7.07212	-28.4371	-44.0462	-60.8547	-71.719	-82.631	-92.5505	-108.197	-119.037	-128.269	-132.921	-14.1208	-151.81	-166.446
60.25	0.283947	-4.02036	-30.2681	-48.6238	-56.2771	-69.8879	-81.1051	-94.0764	-103.619	-115.375	-124.607	-135.973	-14.7829	-155.472	-168.887
60.3	1.80983	-9.20835	-28.7423	-48.929	-60.5495	-67.7517	-83.5465	-91.0246	-106.061	-117.206	-126.438	-134.142	-142.257	-152.726	-164.92
60.35	3.03053	-5.24106	-31.1837	-45.572	-56.5822	-65.9206	-80.1896	-88.5832	-106.061	-115.985	-123.692	-132.006	-141.341	-153.336	-168.277
60.4	0.283947	-9.51352	-34.8458	-50.4548	-59.0237	-68.6672	-79.5792	-90.1091	-102.704	-112.323	-119.724	-133.226	-141.647	-152.421	-162.478
60.45	2.72535	-7.37729	-33.0147	-47.4031	-55.3615	-66.531	-80.1896	-87.3625	-102.093	-111.103	-121.861	-129.259	-136.459	-148.759	-165.53
60.5	1.19947	-11.6498	-31.794	-44.6565	-57.1926	-64.3947	-75.3068	-84.0056	-102.398	-111.103	-119.114	-128.038	-138.595	-149.674	-161.258
60.55	0.283947	-9.20835	-34.8458	-45.8772	-52.9201	-61.343	-74.3912	-85.2263	-99.957	-107.135	-112.705	-125.902	-134.933	-144.791	-162.478
60.6	2.72535	-13.786	-34.2354	-41.6047	-54.7512	-62.8689	-73.4757	-81.5642	-95.9897	-1.64211	-114.231	-121.63	-128.219	-146.317	-159.426
60.65	0.283947	-10.4291	-34.2354	-41.6047	-51.0891	-63.7844	-68.8981	-76.6814	-95.6845	-12.5576	-109.959	-121.019	-128.829	-141.129	-156.07
60.7	0.283947	-14.7015	-32.0992	-42.2151	-51.6994	-60.7326	-69.5084	-78.2073	-94.1587	-9.50588	-104.16	-118.883	-123.336	-136.552	-155.459
60.75	4.25123	-11.3446	-35.1509	-37.0271	-46.5114	-56.7653	-67.067	-75.4607	-90.8017	-9.92825	-105.381	-112.78	-121.81	-134.721	-148.745
60.8	0.283947	-15.3119	-33.6251	-38.2478	-47.7321	-54.9343	-60.9635	-68.7468	-86.2241	-9.26614	-101.719	-112.475	-119.064	-127.091	-149.966
60.85	0.589123	-10.4291	-29.3526	-37.3323	-45.2907	-55.2395	-61.879	-69.9675	-86.2241	-9.35061	-96.2259	-109.423	-111.739	-127.701	-143.557
60.9	3.64088	-14.7015	-26.9112	-31.5339	-42.8493	-51.8825	-58.2169	-67.2209	-81.9516	-8.77297	-93.4793	-101.793	-111.129	-121.903	-140.2
60.95	-0.63158	-11.6498	-25.6905	-33.6702	-42.5442	-49.4411	-53.6393	-62.3381	-74.9326	-8.75393	-93.1741	-101.488	-107.162	-116.715	-135.928
61	0.894299	-15.3119	-23.8594	-30.9236	-36.7458	-44.2531	-53.3341	-61.1174	-73.7119	-7.66946	-88.2913	-97.8261	-99.5324	-115.494	-128.604
61.05	1.50465	-9.8187	-20.1973	-26.346	-37.051	-45.1687	-52.4186	-59.5915	-71.5757	-7.8384	-81.8826	-89.5863	-99.2272	-107.56	-127.993
61.1	-0.021229	-13.1756	-17.7559	-29.7029	-32.1682	-43.0324	-47.8409	-56.5398	-67.3032	-73.5659	-82.1878	-89.8915	-93.7341	-106.339	-119.143
61.15	1.50465	-9.20835	-19.8922	-25.7356	-33.9992	-39.6755	-47.2306	-51.657	-61.1997	-68.6831	-79.1361	-84.7035	-88.2409	-100.846	-116.397
61.2	0.283947	-12.8705	-17.7559	-21.7683	-30.032	-34.4875	-45.3995	-51.9621	-61.81	-67.7676	-73.6429	-76.1586	-86.1047	-93.827	-110.904
61.25	-1.85228	-8.29282	-14.7042	-24.5149	-30.3371	-33.2668	-41.1271	-48.9104	-59.3686	-64.1055	-67.2342	-77.3793	-79.3908	-91.6907	-103.579
61.3	0.283947	-11.0394	-13.1783	-21.4631	-28.8112	-31.4358	-38.6857	-43.112	-55.0962	-58.002	-66.929	-73.1068	-73.5925	-84.0613	-101.443
61.35	-2.46264	-6.76694	-15.3145	-17.1907	-25.1491	-26.2478	-38.0753	-42.5017	-49.603	-55.5606	-62.6566	-66.0878	-72.3718	-80.3992	-94.1189
61.4	-3.98851	-10.7342	-13.7886	-19.6321	-24.2336	-21.6701	-33.4977	-40.3655	-51.4341	-55.2554	-58.0789	-64.5619	-65.0476	-77.0423	-91.3723
61.45	-1.54711	-5.54624	-10.4317	-16.2752	-18.1301	-22.8908	-31.0563	-34.8723	-48.6875	-50.3726	-51.6702	-61.8153	-61.3854	-68.8025	-86.7946
61.5	-4.90404	-8.90317	-8.90583	-13.8338	-21.487	-19.2287	-31.9718	-31.8205	-43.4995	-44.2691	-51.6702	-55.4067	-58.3337	-67.887	-78.5549
61.55	-5.20922	-4.32554	-11.3472	-15.6648	-18.1301	-16.7873	-28.0045	-31.2102	-38.3115	-43.3535	-47.3978	-53.2704	-51.3146	-63.3094	-78.2497
61.6	-1.54711	-7.68247	-8.29547	-13.8338	-17.5197	-18.008	-23.7321	-29.074	-38.9219	-41.5225	-40.3787	-50.2187	-50.0939	-58.7317	-73.0617
61.65	-3.98851	-3.10483	-6.7696	-10.4768	-17.2146	-13.7356	-24.9528	-23.2756	-36.1753	-38.1656	-36.1063	-44.4203	-46.737	-59.3421	-72.4514
61.7	-3.07299	-3.41001	-4.63337	-13.5286	-11.7214	-17.0925	-22.5114	-24.8015	-32.8183	-32.3672	-36.7166	-41.9789	-39.718	-56.2903	-72.4514
61.75	0.589123	-2.79966	-7.37995	-12.0027	-15.6887	-14.6511	-17.6285	-23.886	-29.1562	-32.9776	-32.4442	-39.5375	-40.0231	-57.511	-66.3479
61.8	-1.24193	-1.88413	-7.07477	-7.11988	-11.1111	-11.9045	-18.8492	-19.0032	-30.3769	-30.5362	-29.0872	-34.6547	-37.2766	-58.7317	-73.0617
61.85	-2.46264	-4.02036	-5.54889	-10.782	-12.0266	-13.4304	-16.4078	-15.9514	-28.8511	-26.5689	-25.1199	-30.9926	-31.173	-58.1214	-73.3669
61.9	-0.326405	-0.968601	-2.19196	-8.95094	-10.5007	-8.2424	-12.1354	-17.7825	-24.5786	-21.3809	-26.3406	-30.9926	-32.6989	-65.4456	-77.6394
61.95	-0.936756	-4.63071	-3.41266	-4.98365	-6.83859	-9.4631	-12.1354	-14.7307	-19.6958	-21.0757	-22.3734	-26.415	-30.8679	-70.3284	-87.0998
62	-2.15746	-1.57895	-5.54889	-7.42506	-9.58517	-4.58029	-11.2199	-11.3738	-20.6113	-18.6343	-17.4906	-20.3114	-26.5954	-76.1268	-91.6775
62.05	-0.936756	-4.32554	-3.10749	-6.20436	-5.31271	-7.0217	-7.25257	-10.7634	-18.4751	-14.9722	-15.3543	-21.8373	-30.2575	-91.9959	-106.326
62.1	-0.021229	-1.27378	-0.055729	-1.32154	-5.31271	-0.918182	-6.64222	-11.3738	-14.5078	-9.7842	-15.0491	-19.7011	-29.342	-104.813	-122.195
62.15	-1.85228	-1.57895	-1.27643	-3.1526	-5.92307	-4.27512	-8.16809	-8.32201	-8.70945	-11.9204	-12.3026	-13.5976	-29.342	-123.734	-137.454
62.2	0.894299	-1.57895	-3.10749	-2.84742	-1.04025	1.21805	-6.64222	-3.4392	-9.62498	-10.6997	-8.0301	-14.5131	-38.1921	-149.674	-167.971
62.25	0.894299	0.557278	-2.19196	1.42504	-3.48166	-1.52853	-1.7594	-5.27025	-10.2353	-8.5635	-5.89387	-14.5131	-46.4318	-177.14	-199.099
62.3	-1.24193	-1.57895	1.16497	-0.100842	-0.429901	0.302521	-4.50598	-3.4392	-7.48875	-4.29104	-8.0301	-14.2079	-56.1975	-214.982	-239.383
62.35	-0.936756	2.38833	-2.49714	-1.01637	-0.735077	-2.13889	-4.20081	-0.38744	-3.82664	-6.42727	-6.50422	-16.6493	-77.2546	-254.96	-289.737
62.4	1.19947	-1.88413	-3.71784	1.73021	-1.04025	-0.002655	0.071651	2.66432	-4.43699	-7.64797	-5.5887	-23.058	-99.5324	-297.074	-341.311
62.45	-1.54711	-0.35825	1.16497	4.17162	3.53738	-2.13889	0.071651	0.222912	-5.04734	-5.20657	-5.5887	-30.0771	-126.083	-349.564	-403.262
62.5	-1.24193	-0.35825	-3.10749	1.42504	-0.429901	-1.22336	-0.5387	0.833263	-4.43699	-2.76516	-7.11457	-37.4013	-160.262	-402.055	-467.959
62.55	1.80983	-1.88413	-2.80231	3.25609	0.485626	-1.83371	0.071651	3.27467	-1.99558	-2.76516	-8.33528	-55.1015	-197.494	-451.493	-528.384
62.6	-1.85228	1.77798	1.16497	5.39232	2.92703	0.607697	3.42858	5.10572	-1.08005	-5.20657	-8.94563	-71.581	-234.115	-507.645	-595.523
62.65	-2.15746	-2.49448	-2.19196	1.11986	0.485626	1.8284	0.987179	2.05397	-3.52146	-2.76516	-11.6922	-88.6708	-276.534	-556.779	-655.642
62.7	0.283947	-0.053074	2.0805	1.73021	3.53738	0.302521	1.59753	2.66432	-3.52146	0.591774	-19.6268	-112.475	-319.259	-601.334	-708.743
62.75	-1.24193	-1.57895	-0.66608	3.25609	2.62186	3.0491	4.03894	4.49537	-2.30076	2.728	-23.5941	-137.194	-357.711	-647.416	-762.454
62.8	-0.936756	-0.663425	-0.055729	-0.711193	0.18045	0.607697	4.95446	5.71608	1.05618	0.286598	-27.8665	-160.387	-395.248	-683.732	-804.873
62.85	0.894299	2.99868	0.859798	-1.62672	3.84256	5.79568	1.90271	2.96949	-0.774879	1.81248	-32.7493	-182.97	-435.226	-712.418	-836.306
62.9	2.42018	-0.35825	-0.66608	-0.406017	0.18045	2.13357	3.73376	2.96949	-2.91111	3.64353	-44.346	-211.046	-467.269	-741.715	-870.486
62.95	0.283947	3.30386	2.69085	0.50951	0.485626	4.26981	8.3114	5.10572	-1.38523	8.83152	-50.1444	-232.714	-492.599	-762.467	-892.764
63	0.283947	-0.35825	-1.27643	-2.84742	2.92703	1.8284	3.73376	6.93678	0.750999	4.25388	-55.6375	-251.024	-521.591	-774.979	-906.192
63.05	3.94606	-0.053074	3.3012	-2.23707	-0.124725	3.35428	4.03894	2.66432	4.41311	4.25388	-60.5203	-267.504	-540.817	-790.848	-921.756
63.1	0.589123	1.77798	0.249447	2.03539	0.790802	5.49051	5.86999	2.35914	1.9717	5.47459	-69.3704	-285.814	-555.16	-799.088	-929.385
63.15	-0.326405	-2.1893	4.21673	-1.32154	2.31668	2.43875	6.48034	3.27467	1.36135	6.08494	-76.0843	-299.547	-570.724	-803.666	-929.385
63.2	1.50465	2.38833	-0.360905	-1.62672	1.40115	6.10086	3.42858	5.71608	2.88723	2.11765	-79.7464	-309.008	-583.236	-810.99	-935.794
63.25	1.80983	-0.968601	3.91156	0.50951	2.01151	2.43875	4.95446	1.74879	5.02346	4.25388	-80.9671	-321.52	-592.391	-814.042	-935.794
63.3	-1.24193	-1.57895	0.859798	2.34056	0.485626	3.96463	5.56482	0.833263	3.49758	4.86423	-85.2396	-331.591	-598.495	-814.652	-932.437
63.35	-0.326405	1.16763	5.74261	-0.406017	-0.735077	3.96463	4.95446	1.74879	0.445824	2.11765	-88.5965	-338.915	-609.481	-816.788	-935.183
63.4	2.72535	-2.1893	1.77533	-0.711193	2.92703	0.607697	8.00622	3.88502	1.66653	6.08494	-90.4276	-343.187	-615.279	-819.84	-935.794
63.45	0.894299	1.4728	5.74261	2.95092	-0.429901	5.79568	4.64929	1.74879	2.88723	1.5073	-89.512	-352.648	-617.721	-819.535	-934.878
63.5	0.283947	-0.35825	1.47015	-0.100842	-1.04025	1.21805	5.25964	0.222912	-0.469704	1.5073	-88.9017	-359.972	-622.909	-819.535	-936.709
63.55	1.19947	-0.35825	4.21673	-1.62672	2.92703	2.43875	4.34411	1.13844	0.140648	1.81248	-94.7	-363.634	-630.233	-824.113	-939.456
63.6	3.64088	3.30386	0.859798	-0.711193	-1.04025	3.0491	3.73376	4.49537	1.66653	1.20213	-94.3949	-366.991	-632.369	-825.333	-940.066
63.65	-1.24193	-0.663425	1.47015	0.814686	-1.6506	1.8284	2.81823	5.4109	-1.38523	2.728	-93.4793	-373.705	-632.369	-823.502	-939.456
63.7	-0.936756	1.4728	-0.055729	-1.9319	2.62186	5.49051	-0.233524	3.27467	2.27688	0.286598	-97.1414	-376.452	-637.557	-827.164	-944.339
63.75	1.50465	1.4728	-0.971256	-2.23707	-1.34543	1.8284	2.51306	3.27467	-0.774879	3.64353	-98.3621	-379.198	-639.694	-828.995	-944.949
63.8	1.50465	-0.663425	-1.27643	-0.406017	0.485626	3.35428	-0.233524	5.10572	0.445824	-1.23928	-96.5311	-379.198	-641.219	-829.301	-942.508
63.85	-1.85228	2.38833	-2.49714	1.11986	2.31668	5.18533	1.59753	9.68336	1.66653	1.5073	-99.2777	-384.386	-638.778	-829.606	-947.39
63.9	-1.54711	-2.49448	0.554623	-1.62672	-0.429901	3.0491	-0.5387	7.24195	0.750999	-3.37551	-101.109	-386.522	-643.356	-832.352	-947.39
63.95	1.50465	-2.79966	-2.49714	0.204334	1.09598	5.79568	2.81823	6.6316	5.93899	0.89695	-97.7518	-386.828	-645.492	-832.047	-944.644
64	-0.326405	0.252102	2.38568	1.73021	3.53738	1.8284	1.59753	8.76783	1.05618	-3.37551	-102.024	-386.217	-644.271	-828.385	-945.559
64.05	-2.76781	-3.71518	-1.88678	2.95092	1.09598	0.302521	1.59753	10.2937	5.32864	0.89695	-101.414	-389.574	-643.05	-830.826	-948.306
64.1	-1.85228	-1.27378	1.16497	-0.711193	1.70633	3.96463	1.90271	6.32643	1.05618	-3.07034	-103.855	-392.016	-646.713	-831.742	-948.306
64.15	1.19947	-1.27378	1.16497	0.814686	4.75809	-0.002655	0.071651	6.02125	2.88723	1.5073	-107.212	-393.236	-647.933	-831.132	-948.001
64.2	-1.54711	-2.79966	0.859798	3.25609	1.70633	2.13357	2.51306	10.5989	-0.469704	-2.15481	-104.771	-390.795	-647.323	-830.521	-952.884
64.25	-2.76781	-0.053074	6.65814	3.86644	3.84256	1.8284	-1.14905	4.80055	0.750999	1.5073	-108.128	-393.236	-646.713	-836.32	-955.63
64.3	-1.54711	-2.1893	1.47015	1.11986	5.36844	-0.002655	3.73376	4.49537	0.750999	-2.76516	-104.771	-396.288	-651.29	-837.54	-955.325
64.35	3.03053	-2.1893	4.82708	2.64574	1.70633	3.96463	-1.14905	6.93678	0.445824	-1.23928	-109.348	-397.509	-653.121	-836.625	-959.292
64.4	-0.021229	0.862453	1.77533	3.86644	3.23221	0.607697	3.73376	2.96949	1.36135	-2.76516	-105.992	-397.509	-653.732	-841.813	-964.48
64.45	-1.54711	-3.41001	1.16497	4.4768	5.67361	-0.002655	-0.233524	6.32643	-0.164528	-2.15481	-110.874	-399.95	-654.952	-846.696	-969.058
64.5	-0.021229	-1.57895	2.0805	-1.01637	1.70633	4.57498	3.12341	2.05397	3.49758	-4.29104	-107.212	-405.748	-660.751	-848.527	-970.889
64.55	2.72535	1.77798	-3.10749	-1.9319	2.31668	-0.002655	-1.14905	2.96949	0.750999	-4.29104	-113.316	-406.664	-664.108	-848.527	-979.434
64.6	0.894299	-2.1893	-0.360905	-0.711193	5.67361	1.8284	4.03894	2.66432	4.10793	-2.45998	-110.569	-407.274	-666.854	-855.546	-984.927
64.65	-2.15746	-0.663425	-2.80231	-0.406017	1.09598	2.13357	0.376827	1.13844	0.140648	-4.59621	-114.842	-415.819	-669.906	-859.513	-989.81
64.7	-0.63158	1.16763	-3.41266	-4.67848	1.40115	-0.307831	3.42858	4.80055	3.80276	-1.23928	-113.316	-419.176	-676.009	-861.039	-993.472
64.75	2.115	-1.57895	0.859798	-4.98365	5.36844	1.8284	-0.233524	2.05397	-0.774879	-3.68069	-117.588	-421.618	-679.977	-862.26	-1001.1
64.8	-0.63158	-0.35825	-4.02301	-1.9319	1.40115	1.8284	2.20788	4.80055	1.66653	-0.323753	-116.978	-428.637	-684.554	-868.668	-1004.15
64.85	-3.37816	-0.663425	-0.971256	-1.32154	1.70633	0.302521	0.071651	1.44362	-3.21629	-2.76516	-119.724	-430.163	-684.554	-871.72	-1005.37
64.9	-2.76781	-3.10483	-0.055729	-3.76295	3.84256	3.96463	3.12341	5.4109	-1.08005	-1.23928	-120.03	-435.656	-688.522	-871.72	-1008.43
64.95	-0.326405	-0.35825	-1.58161	-1.32154	1.40115	1.21805	0.071651	-0.082264	-0.469704	-0.934105	-123.081	-439.013	-693.404	-870.499	-1010.26
65	0.589123	-1.27378	3.3012	0.814686	-1.34543	1.52322	4.34411	5.10572	-1.69041	-3.68069	-124.912	-439.623	-695.236	-874.772	-1008.73
65.05	-2.46264	-1.88413	-0.66608	-2.54225	1.09598	5.18533	0.071651	-0.082264	0.750999	0.591774	-127.049	-444.506	-694.93	-872.025	-1001.71
65.1	-2.46264	1.77798	0.554623	-0.406017	1.09598	0.912872	5.56482	5.10572	-2.30076	-3.68069	-129.795	-442.064	-692.489	-868.363	-1001.41
65.15	-0.63158	-0.663425	2.0805	0.204334	-1.95578	0.912872	-0.5387	0.528088	1.36135	-1.23928	-128.575	-446.642	-695.236	-862.87	-996.524
65.2	2.72535	-0.663425	0.249447	-1.62672	-0.735077	5.49051	4.34411	4.49537	-1.38523	-3.68069	-133.763	-441.454	-692.794	-860.429	-989.199
65.25	-0.021229	1.77798	2.38568	2.34056	2.62186	1.8284	0.682003	1.44362	-1.38523	-3.68069	-131.016	-445.421	-688.216	-854.63	-979.434
65.3	-0.936756	-1.57895	0.554623	-0.711193	-0.429901	2.13357	2.51306	4.1902	0.445824	-0.934105	-135.899	-439.928	-682.723	-847.001	-974.856
65.35	1.19947	-1.57895	0.249447	0.204334	0.485626	7.01639	0.071651	1.44362	-2.91111	-3.68069	-133.152	-443.285	-681.808	-838.761	-969.058
65.4	3.03053	1.16763	2.99603	0.814686	2.92703	3.0491	-1.45423	2.35914	1.05618	-0.934105	-136.204	-436.876	-679.366	-836.32	-960.208
65.45	0.283947	-2.1893	-1.58161	0.814686	1.09598	3.65945	0.376827	1.44362	-0.774879	-3.37551	-135.899	-438.402	-676.315	-830.826	-951.358
65.5	0.894299	-2.79966	-0.66608	2.34056	-0.735077	5.18533	-1.45423	2.05397	-1.08005	-2.15481	-133.457	-431.383	-670.821	-825.638	-948.916
65.55	1.50465	-0.35825	0.859798	-0.100842	1.40115	1.52322	1.59753	3.27467	2.58205	0.286598	-135.288	-434.435	-665.939	-819.23	-946.17
65.6	-0.021229	-0.663425	-1.58161	2.95092	2.01151	2.74393	-1.14905	1.13844	0.140648	-1.84963	-131.321	-427.416	-667.159	-819.535	-942.202
65.65	1.80983	-0.35825	1.16497	-1.62672	-1.04025	5.49051	3.42858	5.71608	2.88723	0.286598	-134.373	-430.163	-664.718	-817.704	-937.32
65.7	-1.24193	1.16763	1.47015	2.03539	0.790802	0.912872	-0.233524	1.44362	-0.164528	-1.54446	-131.626	-425.28	-663.497	-817.399	-939.761
65.75	-0.63158	0.862453	1.47015	-1.01637	3.84256	0.912872	3.73376	5.71608	-0.469704	-2.45998	-131.016	-430.468	-660.751	-814.652	-943.118
65.8	0.894299	-0.968601	5.13226	2.95092	0.18045	3.65945	0.682003	2.66432	3.80276	-0.323753	-131.321	-425.89	-661.666	-815.263	-942.508
65.85	-0.021229	0.557278	3.91156	-0.406017	-0.124725	0.607697	2.20788	3.88502	0.140648	-3.37551	-127.964	-429.552	-666.244	-819.23	-940.677
65.9	3.3357	-0.663425	4.52191	4.4768	-0.429901	1.8284	3.12341	3.27467	1.36135	-1.23928	-132.237	-428.331	-666.549	-821.061	-944.339
65.95	-0.021229	-3.71518	8.48919	1.42504	2.01151	4.26981	0.987179	2.35914	1.9717	-2.45998	-130.406	-431.994	-665.939	-820.145	-949.221
66	3.64088	-2.79966	3.91156	4.17162	-1.34543	1.21805	2.81823	5.4109	0.445824	-3.37551	-130.406	-430.468	-665.939	-821.366	-950.442
66.05	-0.326405	-0.35825	2.69085	0.50951	-0.429901	1.52322	-0.233524	0.528088	2.88723	-0.628929	-131.626	-430.468	-669.906	-826.249	-947.696
66.1	2.72535	-4.93589	6.65814	5.6975	1.40115	3.96463	3.73376	2.96949	0.445824	-3.07034	-127.049	-428.637	-667.77	-826.554	-946.475
66.15	-1.54711	-4.63071	0.859798	0.50951	1.09598	-0.307831	0.376827	1.44362	-1.08005	-3.07034	-129.49	-426.5	-666.244	-825.638	-949.832
66.2	1.50465	-0.053074	0.554623	4.17162	-0.429901	-0.613007	1.29235	1.13844	3.49758	-0.323753	-126.438	-427.111	-668.38	-821.366	-947.696
66.25	-2.15746	-2.49448	2.99603	-0.711193	-0.124725	2.13357	2.51306	3.57985	-1.08005	-4.59621	-124.607	-422.228	-663.802	-821.366	-944.949
66.3	1.50465	-1.57895	-2.80231	5.08715	3.23221	0.912872	0.682003	-0.692616	-0.469704	-2.15481	-124.912	-424.059	-664.108	-820.451	-938.845
66.35	-1.85228	3.30386	-1.27643	-0.100842	1.40115	-1.52853	5.25964	3.27467	1.36135	-2.76516	-120.335	-419.176	-661.971	-818.925	-937.93
66.4	1.19947	1.4728	1.77533	3.86644	-0.124725	0.912872	0.682003	2.35914	-2.91111	-4.29104	-122.166	-422.533	-655.868	-814.347	-937.014
66.45	-0.936756	1.4728	-1.88678	0.50951	0.485626	1.52322	3.73376	1.44362	0.750999	-0.934105	-120.64	-418.566	-657.089	-809.464	-933.047
66.5	2.72535	3.30386	0.554623	2.95092	4.14774	-1.22336	1.29235	6.02125	0.445824	-5.20657	-117.283	-418.261	-651.595	-810.685	-928.164
66.55	-0.936756	2.38833	2.0805	1.11986	0.485626	0.302521	1.29235	0.833263	-1.08005	-4.29104	-120.03	-418.871	-654.952	-808.854	-924.807
66.6	1.80983	-0.663425	-0.055729	1.42504	1.09598	1.8284	3.42858	3.57985	1.9717	-1.84963	-117.588	-415.209	-650.68	-804.276	-926.944
66.65	-2.15746	-0.663425	1.16497	1.73021	1.09598	-2.74924	0.071651	4.1902	-0.469704	-6.42727	-118.809	-418.261	-652.206	-803.666	-925.723
66.7	0.894299	2.08316	2.38568	0.50951	3.53738	-2.74924	4.03894	2.35914	0.140648	-4.90139	-120.64	-414.599	-650.375	-803.055	-925.113
66.75	-0.63158	-2.1893	0.554623	3.56127	-0.429901	0.302521	1.29235	5.10572	3.80276	-3.07034	-117.588	-417.04	-649.764	-799.088	-923.281
66.8	-1.54711	-1.57895	2.69085	-0.100842	0.18045	-2.74924	1.90271	1.13844	0.140648	-5.81692	-121.25	-417.345	-650.07	-800.309	-924.807
66.85	-2.46264	1.16763	3.91156	2.95092	1.70633	-2.13889	3.12341	0.833263	0.750999	-3.07034	-120.64	-415.819	-647.323	-800.004	-926.944
66.9	-3.98851	0.862453	0.554623	-1.32154	3.53738	0.607697	1.29235	3.57985	4.10793	-2.76516	-118.504	-418.261	-646.407	-794.511	-924.502
66.95	-2.15746	-2.1893	2.0805	0.814686	-0.429901	2.43875	5.86999	-0.692616	0.140648	-3.68069	-122.166	-413.988	-643.966	-798.478	-921.756
67	-4.90404	-0.968601	3.60638	1.73021	-1.04025	-0.307831	1.90271	2.66432	0.140648	0.286598	-120.03	-417.345	-644.882	-795.426	-916.568
67.05	-1.24193	1.4728	-1.58161	0.204334	0.485626	0.912872	3.42858	2.35914	2.58205	-0.934105	-117.893	-416.124	-640.304	-795.426	-915.957
67.1	-3.37816	-0.663425	-1.58161	3.86644	2.01151	4.88016	1.90271	-0.082264	-1.08005	-1.54446	-120.03	-414.293	-642.745	-793.29	-913.211
67.15	-0.63158	-1.88413	0.554623	-0.711193	-0.735077	1.52322	-0.233524	2.66432	-0.774879	1.81248	-116.062	-415.819	-638.168	-788.407	-908.938
67.2	-3.68334	-0.968601	-4.02301	2.03539	-0.429901	1.52322	3.73376	-0.38744	1.36135	-1.23928	-118.809	-410.631	-639.388	-788.102	-901.309
67.25	-1.54711	1.16763	-2.49714	-0.100842	1.09598	2.43875	-1.14905	-0.38744	-2.91111	-0.018578	-118.809	-414.599	-631.759	-780.472	-897.036
67.3	-0.326405	-2.49448	0.554623	-0.406017	2.92703	3.0491	0.071651	4.49537	-0.469704	2.728	-114.231	-410.631	-632.369	-778.336	-893.679
67.35	-1.54711	-1.27378	-1.88678	3.56127	-0.429901	0.302521	1.59753	-0.38744	2.27688	-1.54446	-118.504	-406.969	-625.045	-770.096	-886.66
67.4	1.80983	1.16763	-0.360905	0.204334	-2.87131	1.8284	1.29235	-0.082264	-1.69041	-0.628929	-117.893	-406.969	-625.045	-769.486	-877.505
67.45	-2.46264	-0.35825	4.52191	2.95092	-1.34543	3.65945	5.86999	1.44362	0.445824	2.42283	-113.621	-402.086	-619.857	-759.721	-876.59
67.5	-0.63158	-1.57895	1.47015	-0.100842	1.09598	1.21805	1.59753	-1.60814	2.88723	-2.45998	-117.283	-403.307	-616.5	-759.11	-869.876
67.55	-3.37816	-1.27378	0.859798	-0.406017	-1.34543	1.52322	2.20788	-0.997791	-0.164528	-2.76516	-115.757	-400.255	-613.143	-750.565	-862.552
67.6	-2.46264	-0.053074	3.60638	2.64574	-2.87131	3.0491	5.56482	-0.692616	1.66653	1.81248	-112.095	-394.152	-608.26	-750.565	-862.857
67.65	0.589123	-2.79966	2.38568	-1.32154	-1.6506	4.26981	2.81823	-1.30297	2.88723	-2.45998	-113.316	-395.372	-608.566	-746.293	-857.364
67.7	-2.76781	-4.02036	0.249447	1.73021	0.790802	0.912872	4.03894	1.74879	-1.08005	-1.84963	-110.874	-390.49	-602.462	-748.124	-858.584
67.75	1.19947	-2.49448	1.77533	-1.9319	-3.17648	1.52322	2.20788	-0.38744	0.445824	2.42283	-108.433	-391.71	-605.514	-745.072	-857.364
67.8	-2.76781	-0.968601	3.3012	-1.9319	-2.26096	3.0491	1.29235	-0.38744	2.58205	-1.23928	-110.569	-391.1	-604.293	-747.513	-856.143
67.85	-2.46264	-3.41001	-0.971256	1.73021	1.09598	2.74393	4.34411	3.88502	-1.69041	-1.23928	-108.433	-386.522	-604.598	-746.598	-860.11
67.9	0.589123	-2.79966	-0.055729	-1.01637	-3.17648	-0.307831	-0.233524	0.528088	-1.38523	3.03318	-106.602	-391.1	-604.904	-749.955	-857.669
67.95	-2.15746	-1.27378	2.69085	2.03539	-2.87131	-0.613007	0.987179	1.44362	2.58205	-0.628929	-108.433	-387.743	-602.157	-749.039	-863.772
68	3.03053	2.08316	-0.360905	0.814686	-0.735077	2.74393	3.12341	6.32643	-0.469704	-0.018578	-106.602	-384.691	-607.345	-752.091	-860.11
68.05	-0.326405	-2.1893	-1.88678	1.11986	-4.09201	1.8284	0.071651	1.13844	-1.08005	3.64353	-104.16	-386.828	-605.514	-752.701	-865.603
68.1	-0.021229	-1.27378	0.554623	5.6975	-0.124725	-1.83371	3.12341	2.05397	2.27688	0.591774	-105.992	-382.555	-608.566	-753.617	-863.467
68.15	3.64088	3.60903	0.249447	0.50951	-3.17648	-1.22336	0.071651	5.71608	-0.774879	-0.323753	-103.245	-384.691	-610.397	-756.058	-866.519
68.2	0.283947	-0.35825	-3.10749	2.34056	-2.26096	1.52322	-0.843876	0.528088	-1.08005	2.11765	-102.329	-383.471	-606.124	-751.786	-864.383
68.25	2.72535	-0.053074	-2.19196	4.17162	-2.26096	-1.22336	4.95446	1.44362	2.27688	1.5073	-104.466	-378.283	-610.702	-754.533	-864.993
68.3	1.50465	3.60903	2.0805	0.50951	-2.56613	-3.35959	0.071651	4.49537	1.66653	-0.628929	-102.329	-382.555	-607.65	-749.65	-863.162
68.35	0.283947	-0.968601	-1.27643	3.86644	1.09598	-3.35959	0.987179	-0.38744	1.05618	0.286598	-101.414	-379.809	-607.04	-752.091	-862.552
68.4	3.03053	1.4728	-1.27643	-0.100842	-1.95578	0.302521	4.64929	-0.692616	2.58205	0.591774	-104.16	-377.367	-605.209	-747.819	-859.195
68.45	-1.24193	-0.35825	1.16497	0.50951	2.62186	-2.13889	1.90271	2.35914	4.71828	-2.45998	-101.719	-377.977	-600.631	-745.072	-854.617
68.5	-0.326405	-1.27378	2.99603	3.86644	-0.429901	-2.44406	4.64929	-1.30297	-0.469704	-0.934105	-98.6673	-373.4	-601.547	-744.462	-854.007
68.55	0.589123	1.16763	0.249447	-0.711193	3.23221	-2.13889	5.86999	-1.30297	0.140648	0.89695	-100.804	-373.095	-596.359	-737.443	-847.293
68.6	-1.54711	-1.27378	0.554623	2.03539	-1.34543	0.912872	3.42858	2.05397	3.49758	-2.45998	-98.6673	-371.874	-593.307	-737.443	-846.988
68.65	0.589123	3.60903	3.91156	2.64574	3.23221	1.21805	4.95446	-1.91332	-0.164528	-2.15481	-94.3949	-366.381	-593.307	-731.95	-838.748
68.7	-0.63158	-1.27378	1.77533	0.814686	-0.124725	-1.22336	4.03894	-0.997791	-1.38523	2.11765	-96.8363	-367.601	-588.424	-733.475	-839.358
68.75	-0.936756	2.69351	0.859798	2.34056	4.14774	-0.613007	2.20788	3.57985	0.445824	-1.23928	-95.3104	-366.991	-588.119	-731.034	-836.306
68.8	2.72535	-0.968601	0.249447	1.11986	0.485626	0.912872	2.81823	0.833263	0.140648	-0.628929	-91.9534	-362.108	-586.288	-727.067	-837.832
68.85	-0.936756	2.38833	3.3012	0.204334	5.36844	1.52322	0.376827	0.528088	-0.774879	0.591774	-95.6156	-365.77	-581.1	-728.287	-835.086
68.9	-0.326405	-3.10483	0.249447	3.86644	-1.04025	-1.22336	-0.843876	4.49537	0.140648	1.81248	-95.6156	-365.77	-585.372	-724.93	-836.306
68.95	1.19947	0.862453	-0.055729	-1.01637	3.53738	-0.918182	1.29235	2.66432	3.80276	-1.23928	-91.9534	-363.329	-583.541	-728.593	-838.748
69	-1.24193	-4.32554	1.16497	-1.62672	-1.6506	0.912872	-2.06458	2.05397	0.445824	-1.23928	-96.2259	-367.296	-582.015	-728.287	-836.917
69.05	0.589123	-0.663425	1.77533	2.03539	1.40115	3.35428	-1.14905	3.27467	1.36135	1.20213	-97.1414	-368.822	-583.236	-726.456	-840.274
69.1	0.283947	-4.93589	-1.27643	-1.01637	-2.56613	-0.002655	3.73376	3.27467	3.19241	-1.84963	-95.6156	-366.076	-581.405	-728.593	-837.832
69.15	-2.15746	-0.663425	-0.360905	0.204334	0.485626	-1.52853	0.682003	3.27467	3.19241	-0.934105	-94.7	-370.348	-584.762	-726.762	-841.8
69.2	0.894299	-4.93589	0.554623	2.64574	-1.95578	-0.613007	0.682003	3.57985	0.445824	2.11765	-97.4466	-370.653	-584.457	-729.813	-841.189
69.25	-0.63158	0.252102	2.38568	0.50951	-0.429901	1.21805	5.25964	4.80055	1.36135	1.20213	-94.7	-369.127	-580.184	-728.593	-838.137
69.3	-1.85228	-4.32554	-0.66608	1.11986	-0.429901	0.607697	1.29235	1.13844	5.02346	-1.23928	-91.9534	-372.484	-585.067	-726.456	-838.748
69.35	0.589123	-0.35825	-0.66608	2.95092	0.790802	-3.05441	1.29235	2.35914	1.9717	-0.018578	-95.3104	-369.738	-584.457	-729.203	-833.865
69.4	-3.07299	-4.02036	1.47015	0.814686	2.01151	-2.74924	5.86999	5.71608	0.750999	3.33836	-95.9207	-368.822	-579.879	-725.846	-835.086
69.45	-1.85228	-1.27378	0.859798	1.42504	-0.735077	-1.83371	0.682003	0.833263	2.88723	-0.934105	-92.5638	-370.653	-583.541	-724.625	-832.339
69.5	1.50465	-3.41001	-1.58161	2.64574	3.23221	-0.613007	0.682003	0.222912	5.63381	-0.934105	-95.0052	-367.601	-579.879	-721.879	-825.625
69.55	-2.46264	-2.49448	-0.971256	-0.406017	-1.34543	-4.58029	4.64929	2.96949	1.05618	0.591774	-95.9207	-364.55	-576.827	-716.08	-825.625
69.6	-0.63158	-4.02036	-0.055729	2.03539	0.790802	-4.27512	1.29235	1.44362	1.9717	-0.628929	-94.3949	-366.991	-577.438	-715.47	-818.911
69.65	2.115	-0.663425	1.16497	1.11986	-0.735077	-1.22336	-0.233524	0.528088	3.19241	-3.98586	-91.9534	-362.413	-571.639	-710.282	-817.08
69.7	-0.021229	-4.02036	-1.88678	-1.01637	-1.04025	-1.52853	2.51306	2.66432	4.41311	-4.90139	-94.7	-358.751	-569.503	-704.484	-811.892
69.75	0.894299	-1.27378	-0.971256	1.42504	2.31668	-2.44406	0.682003	4.1902	1.05618	-0.628929	-94.0897	-358.751	-568.588	-701.432	-803.042
69.8	1.80983	-4.63071	-0.360905	0.50951	-0.429901	-1.22336	-0.233524	1.74879	0.140648	-2.45998	-90.7327	-354.784	-561.569	-695.023	-802.432
69.85	-0.326405	0.252102	2.0805	-0.711193	2.31668	-0.307831	1.90271	2.35914	3.19241	-3.37551	-92.5638	-349.596	-561.569	-694.413	-796.328
69.9	0.894299	-3.71518	-0.360905	0.814686	-2.87131	-0.613007	0.376827	4.80055	1.9717	-1.23928	-93.1741	-351.122	-558.822	-691.361	-793.582
69.95	1.80983	-0.35825	-1.88678	1.42504	-1.95578	2.43875	-0.843876	1.74879	-0.774879	2.42283	-91.0379	-348.375	-554.549	-685.868	-792.056
70	-2.76781	-3.41001	-0.360905	0.204334	-0.735077	-1.83371	1.90271	2.66432	-0.774879	-1.54446	-87.9862	-343.798	-555.465	-688.309	-786.258
70.05	-1.24193	-0.968601	1.47015	2.03539	-1.95578	-0.307831	2.51306	3.88502	2.27688	-0.628929	-90.4276	-346.85	-554.244	-684.647	-788.699
70.1	-0.936756	-2.79966	-0.055729	2.95092	1.40115	0.607697	0.071651	4.1902	1.66653	-1.54446	-89.2069	-345.018	-549.972	-682.206	-787.783
70.15	-3.68334	-2.79966	-1.58161	-0.100842	-1.95578	-0.613007	1.29235	0.833263	-0.774879	0.591774	-86.7655	-341.051	-553.939	-685.258	-784.427
70.2	-3.98851	-2.79966	-0.66608	1.73021	2.31668	2.74393	3.42858	0.528088	-0.469704	-2.76516	-85.8499	-343.493	-553.634	-682.816	-787.478
70.25	-1.85228	-4.02036	2.69085	3.56127	3.23221	-0.918182	0.376827	3.88502	3.19241	-2.76516	-87.681	-343.187	-550.887	-683.732	-786.258
70.3	-4.59887	-0.968601	3.91156	-0.406017	1.40115	3.96463	0.376827	0.833263	1.36135	-2.45998	-86.1551	-342.577	-552.108	-684.952	-785.342
70.35	-2.15746	-4.02036	1.77533	1.73021	5.97879	0.302521	4.64929	-0.692616	0.445824	-0.628929	-84.0189	-342.577	-552.413	-680.375	-787.173
70.4	1.50465	-1.27378	2.99603	4.78197	0.790802	3.0491	0.682003	-0.082264	0.445824	-2.76516	-85.5448	-343.187	-549.362	-684.037	-783.511
70.45	-1.85228	-4.63071	3.3012	0.814686	1.70633	-0.613007	1.29235	2.35914	1.66653	-3.37551	-84.6292	-341.967	-553.024	-683.732	-786.868
70.5	-0.326405	-1.27378	5.43743	1.42504	3.53738	1.52322	3.42858	-0.692616	2.58205	-2.15481	-84.0189	-340.441	-552.718	-680.985	-786.258
70.55	3.3357	-0.663425	1.47015	5.08715	-0.124725	-0.002655	2.20788	-0.692616	-0.774879	0.89695	-80.3568	-343.493	-548.751	-684.342	-781.985
70.6	-0.326405	-2.49448	2.69085	2.03539	2.62186	1.52322	1.29235	1.13844	-0.164528	-1.23928	-82.7982	-341.051	-552.718	-682.816	-785.037
70.65	-0.326405	0.557278	4.21673	2.34056	-1.95578	-0.613007	3.12341	3.27467	0.445824	-0.628929	-82.493	-336.168	-550.887	-681.596	-785.037
70.7	3.03053	-3.41001	2.99603	3.25609	-1.04025	-0.307831	4.64929	-0.38744	2.27688	1.20213	-81.2723	-339.83	-546.615	-684.647	-781.985
70.75	0.894299	-1.57895	1.47015	1.42504	1.40115	-0.307831	0.987179	0.833263	0.445824	4.25388	-79.1361	-338.305	-547.53	-682.816	-786.563
70.8	0.283947	0.862453	2.38568	-0.406017	-2.56613	-0.613007	0.682003	2.96949	-0.774879	1.5073	-83.4085	-336.168	-548.446	-681.901	-786.258
70.85	2.72535	-2.1893	0.554623	1.42504	0.18045	-0.002655	3.73376	2.96949	0.140648	0.591774	-84.0189	-336.779	-546.615	-685.563	-784.732
70.9	0.283947	0.862453	-0.66608	2.34056	-0.124725	-1.22336	1.90271	1.44362	2.88723	1.5073	-83.4085	-339.525	-548.141	-684.647	-791.446
70.95	-0.936756	-1.57895	1.77533	-1.62672	-1.34543	0.607697	0.071651	1.44362	0.140648	2.11765	-81.5775	-338.915	-549.667	-684.952	-791.14
71	0.283947	-1.27378	-1.88678	-0.100842	2.31668	-2.44406	2.51306	3.57985	-1.38523	1.5073	-85.5448	-336.474	-550.277	-687.699	-792.971
71.05	1.50465	0.862453	-0.66608	2.64574	-1.6506	0.607697	4.95446	2.66432	-0.774879	0.286598	-85.2396	-341.662	-551.193	-688.615	-797.854
71.1	-1.54711	-3.10483	-1.58161	-1.9319	-0.429901	-4.27512	1.90271	0.528088	1.36135	0.89695	-83.7137	-342.882	-556.381	-690.446	-799.99
71.15	-0.936756	-0.35825	-1.58161	-2.84742	3.53738	-0.918182	1.29235	1.13844	2.88723	2.11765	-81.5775	-341.967	-556.686	-695.328	-802.432
71.2	2.42018	-1.27378	-0.360905	0.50951	-0.124725	-4.58029	3.42858	2.96949	0.140648	2.728	-84.9344	-345.018	-555.77	-695.023	-805.178
71.25	-1.24193	-3.10483	-0.971256	1.42504	2.31668	-2.74924	2.20788	2.05397	0.445824	-0.323753	-87.0706	-346.239	-562.179	-696.854	-805.178
71.3	-1.54711	0.252102	1.77533	0.204334	2.62186	-3.35959	-0.233524	0.222912	0.140648	-0.018578	-86.1551	-346.85	-562.484	-700.822	-806.399
71.35	1.80983	-3.10483	-1.88678	1.73021	0.790802	-3.66476	0.071651	0.222912	1.66653	2.11765	-82.7982	-345.934	-560.653	-699.601	-809.451
71.4	-0.021229	-2.79966	2.69085	3.56127	3.84256	0.302521	3.12341	1.13844	0.140648	2.11765	-85.2396	-351.122	-565.231	-701.127	-808.23
71.45	-1.24193	1.16763	-0.360905	0.50951	1.09598	-1.52853	-2.98011	1.74879	-3.52146	-0.934105	-87.0706	-350.817	-565.231	-703.873	-810.061
71.5	-0.63158	-1.88413	3.91156	0.814686	2.01151	2.74393	-1.7594	-0.38744	-2.91111	0.591774	-87.0706	-349.596	-563.705	-703.568	-812.198
71.55	1.19947	-0.053074	-0.360905	2.64574	5.67361	-0.002655	1.90271	-0.692616	-1.69041	2.42283	-85.5448	-349.596	-563.094	-703.263	-810.977
71.6	-1.85228	-0.053074	3.3012	3.56127	0.485626	1.21805	-2.98011	1.74879	1.36135	-2.15481	-85.2396	-353.563	-565.231	-703.873	-811.892
71.65	-0.021229	-0.35825	-1.58161	0.204334	1.40115	2.13357	-1.45423	2.96949	-1.38523	0.286598	-88.9017	-350.512	-562.789	-700.211	-811.892
71.7	1.80983	1.77798	2.38568	1.73021	4.75809	1.21805	0.376827	-0.38744	-1.69041	0.286598	-87.9862	-347.155	-558.822	-697.159	-808.23
71.75	-0.326405	-2.1893	-1.58161	4.4768	0.790802	4.88016	-0.843876	-0.082264	0.445824	-1.23928	-87.3758	-348.681	-561.569	-696.549	-805.178
71.8	-1.85228	-1.88413	0.554623	0.204334	2.01151	0.302521	1.59753	2.05397	-1.38523	3.64353	-84.0189	-348.681	-558.212	-692.277	-802.432
71.85	-0.63158	0.557278	-2.19196	-0.100842	3.84256	1.8284	-2.36976	3.57985	-1.99558	-1.54446	-87.3758	-345.934	-552.718	-685.563	-795.413
71.9	2.115	-4.32554	2.0805	1.11986	-0.124725	1.21805	0.987179	3.27467	0.140648	2.11765	-87.3758	-339.525	-551.193	-683.427	-789.309
71.95	-1.54711	-2.79966	-0.360905	1.42504	0.485626	-0.918182	-0.5387	1.13844	-1.69041	1.20213	-83.7137	-339.22	-547.836	-679.764	-786.868
72	-0.021229	-1.27378	1.16497	-2.54225	1.40115	1.52322	0.987179	2.05397	-1.69041	1.5073	-83.7137	-339.525	-543.258	-671.83	-780.459
72.05	2.115	-4.32554	-0.66608	-2.54225	-3.17648	-1.52853	0.376827	3.88502	1.9717	2.11765	-85.8499	-336.779	-538.07	-672.135	-773.745
72.1	1.50465	-0.663425	0.554623	1.42504	-1.04025	-0.918182	0.987179	3.57985	-2.30076	0.286598	-84.0189	-331.896	-539.291	-668.778	-771.609
72.15	-1.24193	-0.968601	0.554623	3.56127	-1.34543	-0.002655	1.59753	1.13844	-0.164528	3.33836	-81.8826	-332.811	-537.46	-664.201	-767.642
72.2	0.283947	-2.1893	-2.80231	0.50951	-2.87131	-3.05441	1.29235	0.528088	-0.469704	0.286598	-84.6292	-332.811	-532.882	-664.201	-761.538
72.25	4.25123	2.08316	1.47015	2.03539	-1.34543	-0.613007	0.682003	2.05397	-0.164528	3.03318	-82.1878	-330.065	-531.356	-660.233	-763.98
72.3	0.283947	0.557278	-1.88678	3.56127	-1.95578	-2.44406	0.682003	3.88502	3.49758	-0.323753	-84.6292	-324.267	-534.103	-658.402	-761.538
72.35	-1.24193	-1.27378	1.16497	2.95092	-1.6506	-3.05441	-1.14905	0.222912	0.445824	2.42283	-85.5448	-325.182	-532.272	-656.876	-757.571
72.4	-0.021229	3.60903	-3.41266	-0.406017	-0.429901	0.302521	1.90271	0.528088	3.19241	-0.323753	-82.1878	-326.098	-528.915	-659.623	-761.538
72.45	2.115	-1.27378	-1.88678	0.50951	-0.429901	-2.44406	-0.5387	4.80055	-1.38523	2.11765	-85.2396	-324.877	-532.272	-657.792	-761.233
72.5	-0.936756	-0.35825	-1.27643	2.95092	-1.34543	-0.307831	4.34411	-0.692616	3.19241	-1.23928	-80.9671	-321.52	-533.798	-654.74	-760.012
72.55	-1.24193	2.08316	-2.19196	2.34056	-0.124725	0.912872	0.682003	-0.082264	-0.774879	3.64353	-83.4085	-323.961	-533.187	-658.097	-760.318
72.6	-0.326405	-2.1893	2.38568	-1.01637	0.790802	-1.52853	4.95446	4.1902	0.750999	-0.323753	-79.4412	-326.708	-531.661	-657.181	-763.369
72.65	2.72535	-0.053074	-1.88678	-1.32154	-0.735077	2.43875	0.987179	-0.082264	-2.30076	3.03318	-80.6619	-325.792	-535.629	-654.13	-762.149
72.7	-0.021229	2.08316	0.859798	0.50951	0.18045	-0.307831	5.25964	0.528088	-0.469704	-2.15481	-77.9154	-323.961	-534.103	-655.35	-759.097
72.75	-0.326405	-2.1893	-0.360905	0.814686	1.40115	-0.613007	2.20788	1.44362	-2.30076	1.5073	-77.305	-325.487	-533.492	-655.656	-763.064
72.8	1.19947	-0.663425	-0.971256	-2.54225	-0.429901	3.65945	5.86999	-0.692616	-1.69041	-2.76516	-76.0843	-325.487	-531.661	-654.74	-762.759
72.85	2.72535	0.862453	1.77533	-1.62672	1.09598	-0.918182	1.90271	3.27467	-1.08005	-0.323753	-74.8636	-323.656	-533.798	-652.604	-759.402
72.9	-0.021229	-0.663425	-2.80231	0.814686	0.790802	-0.002655	3.42858	-0.38744	-1.38523	-1.84963	-75.7791	-322.435	-533.187	-655.045	-761.844
72.95	-0.936756	1.4728	-0.360905	2.34056	-3.78683	2.74393	0.682003	3.27467	0.445824	-0.934105	-74.8636	-323.046	-530.746	-655.656	-762.454
73	-0.936756	1.77798	-1.88678	0.50951	-1.34543	-1.52853	1.59753	0.833263	-1.69041	-0.323753	-76.9998	-320.299	-529.525	-653.214	-761.233
73.05	1.19947	-0.968601	-1.88678	1.42504	-0.124725	1.21805	-0.843876	2.96949	1.66653	-1.54446	-74.8636	-320.299	-531.966	-655.045	-760.928
73.1	-1.54711	0.252102	1.47015	2.34056	-4.39719	1.52322	0.987179	1.13844	-0.774879	1.5073	-77.6102	-320.91	-530.135	-655.35	-763.98
73.15	-0.936756	1.77798	-2.19196	3.56127	-3.48166	0.912872	0.071651	1.13844	2.58205	-0.323753	-76.0843	-316.637	-528.61	-654.13	-764.285
73.2	0.589123	-2.1893	-0.360905	-0.100842	0.18045	3.65945	2.81823	-0.082264	-0.774879	3.94871	-77.6102	-320.91	-527.999	-651.383	-761.844
73.25	4.55641	-0.053074	-0.360905	1.11986	-2.56613	2.13357	1.29235	-0.38744	1.66653	-0.323753	-73.6429	-319.384	-531.051	-654.74	-765.2
73.3	1.50465	1.16763	-2.19196	3.86644	-2.26096	0.912872	3.73376	2.35914	0.140648	0.89695	-77.305	-320.91	-529.83	-655.656	-765.506
73.35	0.589123	-2.1893	1.16497	0.814686	1.09598	3.0491	1.29235	-0.38744	0.445824	0.89695	-73.6429	-322.13	-528.304	-653.519	-763.675
73.4	1.80983	-0.663425	-1.58161	0.50951	0.18045	1.21805	6.78552	3.27467	3.80276	0.286598	-78.5257	-319.994	-528.61	-652.909	-762.149
73.45	3.94606	0.862453	0.554623	4.17162	0.18045	-0.002655	2.81823	1.13844	0.445824	3.94871	-74.2532	-323.961	-531.966	-657.181	-765.506
73.5	1.50465	-1.88413	0.859798	-1.01637	2.31668	3.0491	5.86999	5.10572	5.32864	-1.23928	-78.5257	-321.215	-532.272	-655.35	-764.895
73.55	0.283947	-0.053074	0.249447	0.204334	3.23221	-0.613007	0.987179	1.13844	1.36135	1.5073	-76.9998	-325.182	-530.746	-652.299	-761.538
73.6	0.283947	2.69351	3.60638	1.73021	1.09598	-0.613007	4.03894	3.88502	2.27688	-0.323753	-78.2205	-320.299	-529.22	-653.519	-759.402
73.65	3.64088	-1.27378	0.859798	0.50951	2.31668	2.13357	0.376827	2.35914	1.9717	-1.23928	-79.4412	-323.351	-531.356	-654.13	-759.402
73.7	-1.24193	-0.35825	-0.055729	4.17162	5.97879	-2.13889	2.20788	6.93678	-0.164528	3.33836	-76.6947	-319.994	-528.61	-651.688	-756.045
73.75	-1.24193	2.99868	3.91156	0.814686	2.31668	-1.83371	0.376827	2.05397	4.71828	-0.323753	-79.7464	-321.825	-525.558	-645.89	-749.942
73.8	0.283947	0.252102	-0.66608	5.08715	1.70633	2.13357	0.682003	6.32643	-0.469704	2.728	-74.8636	-315.416	-521.591	-645.585	-747.195
73.85	-1.85228	-0.053074	1.16497	1.11986	5.36844	-3.05441	2.81823	1.44362	1.66653	1.20213	-77.9154	-319.079	-520.065	-643.143	-744.448
73.9	-2.76781	2.99868	2.38568	5.6975	5.67361	-3.35959	1.90271	3.88502	2.58205	1.5073	-75.1688	-314.806	-520.37	-638.566	-739.566
73.95	-0.021229	0.252102	-1.58161	0.814686	2.92703	0.912872	4.95446	2.66432	-0.469704	2.11765	-76.3895	-317.247	-516.708	-630.631	-731.936
74	-3.07299	-0.663425	0.554623	4.4768	3.23221	-2.44406	1.59753	1.74879	3.19241	-1.84963	-78.8309	-311.144	-513.351	-629.105	-730.41
74.05	-1.24193	0.252102	-0.971256	1.73021	5.67361	-1.83371	5.86999	4.1902	-0.774879	2.11765	-75.474	-312.975	-511.215	-626.054	-727.359
74.1	-1.85228	-0.35825	-0.971256	4.17162	2.31668	0.607697	1.29235	2.05397	-1.38523	-0.018578	-78.5257	-304.735	-511.215	-621.476	-722.781
74.15	-2.46264	-0.968601	2.38568	0.204334	1.70633	-0.918182	1.90271	5.4109	1.66653	-0.018578	-76.0843	-307.177	-507.552	-614.457	-715.457
74.2	0.894299	0.252102	-2.49714	1.11986	2.62186	-1.52853	-0.843876	0.222912	-1.99558	3.64353	-77.6102	-301.989	-502.67	-614.762	-714.236
74.25	-2.76781	2.08316	-0.971256	-1.32154	3.23221	1.21805	-0.5387	3.27467	1.05618	0.591774	-75.474	-303.82	-499.618	-612.626	-711.184
74.3	0.894299	-1.27378	3.91156	1.11986	-0.429901	-0.918182	1.59753	2.96949	-0.164528	1.81248	-71.8118	-298.021	-500.839	-609.879	-707.217
74.35	-3.37816	-0.663425	-0.66608	-2.84742	0.790802	-1.83371	-1.14905	2.96949	-1.08005	3.03318	-72.7274	-301.684	-496.871	-604.691	-701.419
74.4	1.19947	2.69351	1.47015	0.204334	3.23221	1.8284	3.12341	5.71608	3.80276	-0.018578	-69.3704	-297.106	-492.294	-602.555	-702.639
74.45	-2.76781	-0.663425	3.60638	-2.84742	-0.124725	-0.613007	-1.45423	2.66432	0.140648	3.03318	-69.3704	-299.242	-495.956	-604.081	-702.334
74.5	1.19947	-1.27378	0.859798	0.204334	-0.124725	-2.13889	1.59753	4.80055	0.140648	0.286598	-69.3704	-297.106	-494.735	-602.25	-699.893
74.55	-2.46264	-0.35825	2.38568	-1.62672	0.18045	-0.002655	1.59753	3.57985	4.41311	-0.628929	-64.7928	-298.632	-490.768	-600.724	-697.757
74.6	0.283947	-1.27378	3.3012	-0.711193	3.53738	0.607697	0.071651	4.1902	0.445824	3.64353	-67.2342	-298.937	-493.514	-600.419	-698.062
74.65	-1.85228	-2.49448	0.554623	-1.62672	0.485626	-1.22336	4.34411	6.6316	2.58205	-0.628929	-66.929	-294.664	-490.463	-604.386	-700.198
74.7	1.19947	-2.1893	1.77533	-0.100842	0.790802	0.912872	0.987179	3.88502	4.10793	2.728	-66.0135	-296.496	-491.378	-603.776	-699.893
74.75	-0.936756	0.862453	0.554623	-2.23707	2.62186	2.13357	5.86999	6.02125	1.05618	4.86423	-66.0135	-291.918	-490.463	-601.945	-697.451
74.8	1.50465	-1.88413	-2.49714	-2.84742	5.06326	-0.613007	0.682003	2.96949	2.88723	1.5073	-62.0462	-295.58	-486.19	-600.724	-697.451
74.85	-1.85228	-2.49448	-1.27643	-1.62672	1.09598	0.607697	2.20788	2.05397	2.58205	4.25388	-66.3187	-292.833	-488.021	-602.86	-698.672
74.9	-0.021229	0.252102	-0.971256	-2.54225	1.40115	2.43875	3.12341	5.4109	1.66653	3.94871	-65.7083	-293.749	-483.749	-599.198	-697.451
74.95	-1.85228	0.557278	-2.80231	-0.406017	2.62186	-1.52853	2.20788	1.44362	3.19241	2.42283	-61.4359	-291.613	-486.495	-595.536	-695.01
75	-1.54711	-1.88413	-1.58161	-2.54225	3.84256	-1.52853	5.56482	2.66432	1.36135	5.16941	-63.8773	-290.087	-480.087	-595.841	-689.212
75.05	-0.936756	-2.1893	-0.971256	1.11986	0.18045	1.52322	2.20788	1.74879	1.9717	0.591774	-62.0462	-291.002	-484.054	-593.4	-690.127
75.1	-0.936756	1.16763	-2.19196	-2.54225	0.485626	-0.918182	2.81823	-0.082264	5.02346	-0.323753	-61.4359	-286.425	-479.476	-587.296	-687.991
75.15	-1.24193	-1.27378	1.47015	0.814686	2.92703	-3.05441	2.81823	3.88502	1.36135	3.94871	-62.6566	-289.476	-481.002	-589.738	-685.855
75.2	-2.15746	-2.1893	1.47015	-1.9319	3.23221	-1.22336	1.90271	1.44362	1.66653	0.89695	-58.0789	-287.645	-474.593	-585.16	-682.803
75.25	1.50465	-1.57895	-0.971256	-1.01637	-0.124725	0.912872	3.42858	1.74879	5.93899	0.89695	-60.8255	-285.509	-474.899	-580.888	-680.667
75.3	-1.24193	1.16763	1.77533	-0.100842	0.790802	-1.52853	0.376827	5.4109	1.05618	5.16941	-62.6566	-284.899	-470.626	-580.582	-683.108
75.35	2.115	-3.41001	0.859798	-1.9319	1.70633	-0.613007	3.12341	2.66432	0.750999	0.89695	-57.1634	-280.321	-471.542	-574.479	-683.108
75.4	-2.46264	-2.49448	-0.971256	2.95092	4.45291	3.35428	0.987179	4.49537	3.49758	2.11765	-60.5203	-285.509	-468.49	-577.836	-681.277
75.45	-0.021229	-0.35825	0.249447	-2.54225	0.790802	0.912872	0.682003	5.4109	-1.38523	3.33836	-58.9945	-281.847	-468.795	-573.868	-679.446
75.5	-1.24193	0.862453	1.47015	0.50951	0.485626	0.912872	4.64929	2.66432	-0.164528	-0.018578	-58.0789	-282.152	-468.185	-576.005	-682.803
75.55	-0.936756	-2.1893	-0.66608	0.814686	1.70633	2.43875	1.29235	6.02125	3.49758	0.89695	-61.1307	-283.068	-469.405	-572.953	-681.887
75.6	1.19947	-1.57895	0.859798	-1.32154	4.45291	3.0491	3.73376	2.35914	-1.08005	2.11765	-58.0789	-278.185	-468.49	-576.005	-680.056
75.65	-0.936756	1.4728	2.99603	2.03539	2.31668	-0.918182	1.29235	1.74879	0.445824	-2.76516	-59.6048	-282.152	-468.49	-572.953	-680.056
75.7	4.25123	2.69351	-0.66608	-2.23707	-0.735077	0.607697	0.376827	5.10572	2.88723	-0.323753	-61.4359	-279.711	-470.931	-573.258	-680.972
75.75	-0.936756	-0.968601	0.859798	0.50951	0.790802	2.13357	3.42858	-0.082264	-0.774879	-0.018578	-57.7738	-278.795	-467.574	-572.343	-678.225
75.8	1.50465	-0.968601	3.91156	-1.62672	4.14774	-0.002655	-0.5387	2.35914	-0.164528	-1.54446	-61.4359	-278.795	-470.931	-572.343	-676.699
75.85	0.283947	-0.35825	0.249447	-0.711193	2.31668	-1.83371	1.90271	4.49537	2.58205	-0.018578	-61.4359	-274.218	-465.438	-572.343	-677.005
75.9	0.894299	0.557278	-0.971256	1.11986	-0.429901	0.302521	0.987179	0.833263	-0.774879	-0.323753	-57.7738	-277.88	-469.405	-569.291	-672.732
75.95	4.86158	-1.88413	2.38568	-1.9319	-0.735077	2.74393	-1.14905	2.05397	0.445824	-2.76516	-61.4359	-275.133	-465.133	-568.986	-672.122
76	-0.63158	-3.10483	-0.055729	1.11986	2.31668	-0.613007	2.20788	3.57985	3.49758	-0.934105	-61.1307	-273.913	-466.659	-566.239	-668.765
76.05	1.19947	-1.57895	-0.66608	-0.100842	-0.429901	-0.918182	-1.45423	2.35914	1.36135	-0.018578	-57.1634	-274.523	-463.302	-565.324	-663.882
76.1	-0.936756	-1.27378	0.249447	-2.54225	-1.95578	0.607697	-0.233524	4.1902	2.27688	-3.37551	-61.1307	-270.556	-459.64	-560.746	-662.967
76.15	-1.24193	-4.63071	0.554623	0.814686	1.09598	2.13357	2.51306	3.57985	6.24416	-0.628929	-61.1307	-271.471	-459.64	-560.136	-655.642
76.2	2.42018	-4.63071	-0.971256	-2.23707	-0.429901	-1.22336	-0.233524	2.66432	2.58205	0.89695	-56.8582	-269.945	-454.452	-552.811	-656.863
76.25	-2.15746	-2.79966	-0.055729	-0.100842	-0.429901	-0.613007	2.51306	5.4109	1.66653	-2.45998	-59.2996	-265.673	-457.809	-554.337	-651.675
76.3	0.589123	-0.35825	3.3012	-1.62672	3.23221	0.912872	0.682003	2.96949	3.49758	-0.934105	-58.6893	-268.419	-454.757	-547.013	-651.065
76.35	-0.021229	-3.41001	-1.27643	-1.9319	-1.04025	2.43875	-0.843876	1.44362	0.445824	1.81248	-53.8065	-265.368	-452.926	-547.013	-645.877
76.4	-1.24193	-2.79966	-0.66608	3.25609	0.485626	-1.52853	1.90271	3.88502	0.445824	-1.23928	-58.0789	-263.537	-453.536	-540.604	-643.74
76.45	2.42018	-0.968601	2.0805	0.50951	1.40115	-0.918182	-1.7594	2.05397	1.36135	-0.018578	-56.8582	-263.231	-447.433	-542.741	-641.299
76.5	-1.85228	0.252102	-0.055729	0.50951	-1.34543	0.912872	-2.36976	0.222912	1.66653	2.11765	-52.2806	-259.569	-447.433	-536.027	-638.247
76.55	0.283947	-3.10483	-0.971256	0.814686	2.62186	1.52322	1.29235	3.57985	-0.774879	-0.934105	-55.9427	-261.4	-444.381	-537.858	-638.552
76.6	0.589123	-0.35825	-0.971256	-1.32154	-1.34543	-2.13889	-3.28528	0.528088	1.36135	-0.323753	-55.3323	-260.485	-442.855	-533.89	-634.585
76.65	-1.54711	1.77798	0.249447	2.95092	4.45291	-1.52853	-1.14905	1.13844	1.9717	3.03318	-50.7547	-255.602	-442.55	-535.416	-635.501
76.7	1.50465	0.252102	-3.71784	-0.100842	-0.124725	-0.002655	0.071651	3.88502	-1.08005	-0.018578	-54.4168	-258.959	-437.667	-534.806	-632.449
76.75	-1.54711	2.99868	-4.32819	1.11986	3.53738	0.302521	-2.36976	1.44362	0.445824	-0.323753	-53.5013	-256.823	-440.414	-532.059	-633.059
76.8	-0.936756	1.77798	-1.88678	3.86644	-0.429901	-2.13889	1.59753	0.833263	4.41311	3.03318	-50.1444	-254.381	-438.888	-534.501	-629.397
76.85	1.80983	0.557278	-3.41266	-0.100842	1.40115	-0.918182	0.682003	3.88502	0.445824	0.591774	-53.5013	-256.517	-438.583	-531.754	-631.839
76.9	-2.15746	2.99868	-4.63337	2.64574	-0.429901	0.607697	0.682003	1.74879	0.445824	-0.934105	-53.5013	-254.381	-439.498	-535.416	-627.871
76.95	0.589123	-0.663425	-1.88678	0.814686	2.31668	1.52322	3.42858	1.74879	2.88723	0.286598	-50.4495	-254.381	-435.836	-534.196	-631.533
77	0.589123	2.38833	0.554623	-1.01637	-0.429901	-1.83371	-0.5387	3.88502	2.58205	-0.018578	-53.5013	-254.076	-438.583	-534.196	-624.82
77.05	-0.63158	-2.79966	-1.27643	3.56127	1.40115	-1.22336	-0.233524	1.13844	0.750999	-2.76516	-53.1961	-250.109	-437.057	-533.89	-628.482
77.1	0.589123	-0.053074	-0.360905	-0.406017	-0.735077	0.607697	3.42858	1.74879	1.05618	-0.934105	-50.7547	-251.329	-433.09	-529.618	-624.209
77.15	-2.76781	-3.41001	1.47015	-1.62672	1.70633	2.13357	-1.14905	3.27467	3.49758	1.5073	-50.1444	-251.94	-435.531	-533.585	-625.43
77.2	-2.15746	0.557278	1.16497	2.64574	-1.95578	0.607697	-0.233524	2.35914	-0.469704	-1.84963	-52.5858	-247.057	-431.564	-529.008	-624.82
77.25	0.283947	-1.88413	-0.971256	-1.32154	0.18045	-1.52853	2.81823	-0.082264	0.445824	-0.628929	-50.4495	-250.719	-431.564	-529.313	-622.073
77.3	-3.68334	0.862453	0.249447	0.204334	-1.04025	-0.613007	-0.5387	2.96949	1.66653	2.728	-48.6185	-248.888	-431.258	-528.092	-621.768
77.35	-1.85228	-2.1893	3.3012	2.03539	0.790802	0.607697	0.376827	3.57985	1.66653	1.20213	-50.4495	-247.057	-424.85	-523.209	-618.411
77.4	0.589123	0.557278	1.77533	-1.32154	-0.735077	-0.613007	2.51306	1.44362	0.140648	-0.018578	-49.534	-250.414	-428.207	-525.346	-621.768
77.45	-1.24193	-1.27378	-0.055729	1.11986	1.09598	-1.83371	-0.843876	1.74879	1.66653	1.5073	-46.1771	-249.193	-427.596	-521.683	-618.106
77.5	0.894299	-0.053074	0.859798	0.204334	2.62186	-1.52853	0.071651	4.1902	4.41311	3.33836	-51.0599	-245.836	-422.714	-523.209	-619.937
77.55	1.50465	-2.49448	3.60638	-1.32154	0.790802	-0.002655	3.73376	1.44362	0.445824	0.591774	-51.0599	-250.109	-426.07	-523.209	-620.852
77.6	0.589123	-0.053074	0.859798	0.50951	3.53738	2.74393	-0.843876	2.05397	1.9717	-0.628929	-48.3133	-247.667	-423.324	-520.768	-618.411
77.65	2.72535	-3.41001	-0.66608	-0.100842	0.18045	-0.307831	0.376827	4.80055	4.41311	1.81248	-50.7547	-244.005	-422.408	-525.04	-623.294
77.7	-0.63158	-1.57895	0.249447	-0.406017	3.84256	-0.307831	4.34411	1.74879	5.32864	1.20213	-51.6702	-246.752	-425.46	-523.514	-622.073
77.75	-2.46264	-4.32554	2.69085	2.64574	-0.124725	0.302521	0.987179	1.74879	2.58205	-1.23928	-49.2288	-247.057	-422.714	-525.04	-626.04
77.8	1.19947	-0.663425	-0.971256	-0.406017	3.84256	3.65945	1.90271	2.96949	2.58205	-0.018578	-48.3133	-244.616	-424.239	-526.261	-626.956
77.85	-3.37816	-1.57895	-2.19196	-1.01637	-0.124725	1.52322	5.56482	1.74879	5.32864	2.728	-51.6702	-249.193	-426.07	-522.599	-623.904
77.9	-4.90404	0.252102	-1.27643	3.56127	2.31668	0.607697	1.59753	-0.082264	3.19241	-0.323753	-51.6702	-247.973	-422.714	-526.261	-627.261
77.95	-1.85228	-0.35825	1.77533	0.814686	1.70633	0.607697	3.12341	2.96949	-0.164528	0.286598	-48.3133	-246.142	-426.681	-525.346	-623.599
78	-5.81957	-0.053074	-0.360905	0.50951	1.40115	2.43875	4.64929	5.4109	0.750999	1.5073	-51.6702	-250.414	-426.376	-524.125	-623.904
78.05	-3.98851	2.08316	-1.88678	4.4768	4.45291	-0.918182	0.376827	2.35914	3.19241	2.11765	-52.8909	-249.193	-422.714	-526.566	-622.989
78.1	0.283947	0.557278	-1.27643	1.42504	1.40115	-0.002655	0.376827	3.27467	0.445824	-1.84963	-51.6702	-246.447	-426.07	-524.125	-618.106
78.15	-3.98851	3.91421	0.859798	2.95092	5.36844	1.8284	3.42858	6.6316	-1.08005	-2.45998	-49.2288	-250.109	-424.85	-526.871	-620.547
78.2	-3.37816	1.4728	-0.055729	6.00267	2.31668	-0.918182	-0.233524	4.49537	-0.164528	0.286598	-51.9754	-250.414	-421.798	-525.956	-618.411
78.25	-0.021229	6.05044	-3.10749	1.11986	2.31668	0.912872	-0.843876	3.27467	4.10793	-0.934105	-51.6702	-247.667	-422.714	-520.463	-616.275
78.3	-2.46264	0.557278	-2.19196	0.814686	3.84256	0.912872	2.20788	4.49537	1.36135	-3.37551	-49.2288	-250.719	-419.967	-523.209	-615.054
78.35	-1.54711	2.99868	1.16497	4.78197	1.40115	-0.613007	0.987179	5.4109	1.66653	-1.84963	-50.4495	-249.804	-416.61	-519.242	-609.866
78.4	1.80983	-1.27378	2.0805	-0.100842	5.06326	3.0491	0.376827	2.35914	2.88723	1.20213	-51.3651	-245.226	-418.136	-515.275	-611.392
78.45	-2.15746	0.862453	-0.360905	-0.711193	0.485626	-1.52853	2.51306	2.96949	4.41311	0.286598	-51.6702	-247.362	-414.779	-514.97	-606.814
78.5	-1.54711	0.557278	-0.66608	1.42504	1.09598	1.21805	2.51306	4.80055	2.27688	-0.934105	-49.8392	-246.142	-410.201	-510.087	-601.321
78.55	1.50465	-0.968601	1.47015	0.204334	2.31668	-1.22336	1.59753	3.57985	2.27688	0.89695	-52.2806	-241.869	-412.032	-508.256	-601.931
78.6	-3.37816	2.38833	1.77533	-0.711193	0.485626	-0.307831	3.73376	1.74879	2.58205	5.47459	-51.6702	-242.174	-407.455	-507.34	-596.743
78.65	-2.76781	-2.1893	-1.88678	2.95092	3.23221	-1.22336	5.25964	2.05397	6.54934	3.94871	-50.1444	-242.174	-403.793	-501.847	-594.607
78.7	1.80983	0.557278	-2.49714	0.204334	-1.6506	-0.613007	0.987179	4.1902	3.80276	2.42283	-47.3978	-239.733	-406.234	-503.068	-593.692
78.75	-2.76781	-0.968601	-2.80231	-0.100842	-1.04025	2.13357	1.29235	0.528088	2.27688	2.728	-50.7547	-239.428	-403.487	-502.152	-586.978
78.8	-3.07299	-1.88413	0.859798	2.34056	1.70633	0.302521	4.03894	0.833263	1.9717	5.16941	-50.7547	-240.648	-401.351	-496.964	-588.198
78.85	0.283947	-0.053074	-1.27643	2.95092	-0.124725	3.65945	0.071651	2.66432	4.41311	4.25388	-47.703	-240.343	-402.572	-500.016	-586.978
78.9	-2.46264	-3.41001	-2.80231	-0.100842	2.92703	-0.002655	-2.06458	5.4109	3.19241	1.20213	-45.8719	-236.376	-401.046	-496.659	-581.179
78.95	-2.76781	-0.053074	-1.27643	2.34056	0.485626	4.26981	0.376827	2.05397	1.05618	1.20213	-48.9237	-239.733	-398.3	-492.997	-584.536
79	-0.63158	-4.02036	-0.360905	3.56127	2.01151	0.302521	0.682003	3.27467	1.05618	3.64353	-47.3978	-238.207	-401.962	-496.049	-581.179
79.05	-1.54711	-2.49448	-5.54889	0.204334	5.97879	3.35428	-1.14905	6.02125	3.19241	3.64353	-44.6512	-235.46	-400.436	-492.997	-579.043
79.1	-3.07299	-0.35825	-4.93854	0.204334	3.53738	-0.918182	-0.843876	6.93678	4.10793	-0.628929	-44.346	-236.376	-397.384	-492.081	-581.79
79.15	-0.63158	-2.49448	-2.49714	3.56127	5.67361	4.26981	2.20788	4.1902	1.05618	-0.934105	-47.0926	-235.155	-398.91	-494.218	-578.433
79.2	1.19947	1.4728	-5.85407	0.50951	4.45291	-0.307831	0.376827	4.49537	1.36135	1.20213	-45.2615	-232.714	-398.3	-491.166	-579.348
79.25	-2.15746	-3.10483	-4.02301	-0.100842	3.84256	3.65945	0.376827	7.54713	1.66653	1.81248	-43.1253	-229.357	-393.722	-491.776	-580.264
79.3	-0.326405	-0.968601	-4.02301	2.34056	6.28397	-0.613007	1.29235	5.4109	4.41311	-1.54446	-43.1253	-232.409	-396.774	-492.997	-577.212
79.35	2.72535	2.08316	-4.93854	-0.100842	0.790802	3.96463	2.51306	2.66432	1.9717	-0.323753	-45.8719	-230.883	-396.468	-490.555	-578.433
79.4	-1.24193	-0.35825	-0.055729	-1.62672	2.01151	-0.002655	-1.45423	2.35914	0.140648	0.89695	-45.8719	-226	-392.806	-490.25	-578.433
79.45	-1.85228	2.08316	-3.10749	1.11986	2.92703	1.21805	0.682003	6.02125	-0.164528	4.86423	-44.9564	-228.136	-394.637	-493.607	-574.771
79.5	0.283947	-1.57895	1.16497	2.64574	-0.429901	-0.002655	4.34411	5.71608	1.36135	3.33836	-43.7357	-229.052	-393.417	-492.997	-579.043
79.55	-0.326405	-0.968601	-1.88678	-0.711193	1.09598	-0.918182	1.29235	2.96949	4.10793	1.5073	-48.3133	-227.221	-391.586	-492.387	-579.654
79.6	-0.936756	1.77798	1.47015	0.50951	1.40115	2.43875	0.682003	3.27467	0.750999	2.728	-49.2288	-224.779	-391.891	-494.523	-576.907
79.65	1.19947	-2.1893	0.859798	3.86644	0.790802	-0.307831	2.20788	5.10572	0.445824	4.86423	-48.6185	-228.136	-393.417	-493.607	-582.095
79.7	2.115	-0.053074	0.859798	0.814686	5.97879	3.0491	4.34411	5.10572	1.9717	1.81248	-46.7874	-227.221	-392.501	-494.218	-583.926
79.75	-2.15746	-0.968601	-0.360905	-1.01637	2.92703	-1.52853	-0.5387	1.74879	4.41311	-0.018578	-49.2288	-226.305	-390.67	-495.743	-581.79
79.8	-1.24193	-0.35825	-0.66608	0.814686	3.84256	0.912872	0.071651	0.833263	3.49758	0.89695	-51.0599	-226.61	-395.248	-495.133	-588.198
79.85	1.50465	4.21939	2.0805	0.204334	6.58914	-0.307831	3.42858	3.27467	1.36135	1.81248	-49.534	-229.052	-396.163	-494.523	-589.114
79.9	-2.46264	0.557278	0.249447	-2.54225	3.53738	-2.13889	-0.843876	4.49537	1.66653	-0.628929	-46.4823	-229.052	-393.112	-497.88	-588.504
79.95	-2.46264	3.60903	2.0805	-2.23707	5.97879	1.8284	0.071651	0.833263	4.10793	1.5073	-46.7874	-226	-397.689	-497.88	-593.692
80	-0.936756	3.91421	-0.971256	-0.100842	5.36844	-1.83371	2.51306	1.13844	4.71828	-0.018578	-48.9237	-227.831	-398.3	-498.49	-593.081
80.05	-0.936756	-0.35825	2.38568	-1.9319	2.62186	0.912872	-0.843876	1.44362	1.66653	-0.323753	-48.0081	-229.052	-398.3	-500.931	-589.724
80.1	-3.07299	1.4728	-0.360905	-1.9319	4.45291	-1.83371	2.20788	5.10572	2.88723	4.55906	-44.346	-228.746	-398.605	-501.237	-593.692
80.15	-2.15746	-2.1893	3.60638	-0.100842	2.92703	-2.13889	-1.14905	2.35914	5.93899	0.591774	-43.7357	-226.915	-401.046	-500.016	-593.386
80.2	1.50465	-2.1893	1.16497	1.73021	1.09598	1.52322	0.376827	0.833263	2.27688	3.33836	-47.703	-231.188	-401.351	-502.457	-589.419
80.25	0.283947	1.16763	3.60638	-1.62672	2.92703	-1.22336	0.682003	1.74879	1.9717	1.20213	-48.0081	-231.493	-397.994	-500.931	-591.861
80.3	-0.936756	-3.10483	-0.055729	-1.62672	-0.124725	0.302521	-0.233524	3.88502	3.49758	1.81248	-46.7874	-230.883	-402.267	-497.88	-590.335
80.35	-0.63158	-2.79966	3.91156	2.03539	-0.735077	-1.83371	2.20788	4.49537	0.140648	1.81248	-46.7874	-230.578	-400.436	-500.626	-586.062
80.4	2.115	-0.35825	-1.88678	1.42504	2.31668	-1.83371	-0.5387	2.05397	2.27688	-1.54446	-49.534	-233.629	-397.384	-497.88	-587.893
80.45	-2.15746	-4.02036	0.554623	-1.01637	-0.429901	2.13357	1.90271	2.05397	0.750999	-0.628929	-48.3133	-232.409	-394.637	-492.692	-585.452
80.5	-1.24193	-3.41001	-4.32819	-0.100842	-0.429901	-2.13889	-0.843876	3.57985	1.05618	-1.23928	-46.7874	-231.188	-394.943	-494.523	-580.264
80.55	-0.936756	-2.49448	-2.49714	2.34056	3.23221	-0.307831	0.376827	5.71608	3.19241	1.20213	-48.0081	-228.441	-393.112	-492.692	-579.959
80.6	0.894299	-3.41001	-4.02301	-0.406017	0.790802	-0.002655	-2.06458	3.57985	0.750999	-2.15481	-44.346	-232.103	-387.924	-488.114	-577.823
80.65	-2.46264	-0.053074	-4.63337	-3.1526	-0.124725	-0.918182	-2.67493	2.66432	5.32864	1.5073	-47.703	-229.967	-387.313	-486.283	-571.719
80.7	-1.24193	-1.88413	0.554623	-1.62672	3.84256	3.35428	-2.06458	4.1902	0.750999	-1.54446	-47.0926	-227.221	-387.924	-484.757	-568.972
80.75	-0.63158	-2.1893	-3.41266	0.814686	-0.124725	-1.83371	-1.45423	7.85231	3.80276	2.11765	-44.6512	-223.253	-384.567	-481.705	-568.667
80.8	0.283947	2.69351	1.47015	-1.9319	0.790802	-0.002655	-0.5387	3.27467	-0.774879	-2.15481	-47.0926	-224.169	-379.684	-476.823	-562.869
80.85	-2.15746	-0.663425	-2.80231	-3.1526	5.06326	3.35428	-1.45423	4.49537	1.36135	2.11765	-43.1253	-222.643	-381.21	-477.433	-557.681
80.9	-1.85228	-1.88413	-0.971256	-1.9319	0.485626	0.607697	2.20788	6.02125	-0.774879	-1.54446	-47.703	-219.286	-379.989	-473.771	-557.376
80.95	-0.326405	2.08316	0.554623	2.34056	2.62186	1.21805	-0.843876	2.66432	0.445824	2.42283	-43.7357	-214.098	-377.853	-467.972	-553.714
81	-0.63158	-2.79966	-0.66608	0.204334	5.97879	1.21805	3.73376	4.1902	-0.774879	-1.23928	-46.7874	-216.845	-373.885	-468.888	-548.831
81.05	-2.46264	-2.1893	2.69085	-0.711193	2.01151	-0.918182	0.071651	3.57985	-0.469704	2.728	-42.2098	-216.234	-376.632	-465.836	-550.967
81.1	-2.15746	1.16763	-1.58161	0.50951	1.70633	2.43875	4.03894	2.35914	-0.469704	-1.54446	-45.8719	-213.488	-375.716	-463.395	-548.526
81.15	-0.021229	-4.63071	0.249447	2.95092	5.36844	-0.918182	0.376827	5.71608	-1.08005	3.03318	-43.4305	-211.351	-373.275	-461.259	-543.948
81.2	-0.63158	-4.02036	0.249447	0.50951	2.92703	-1.22336	3.42858	1.44362	0.750999	-0.628929	-45.5667	-215.014	-371.749	-463.395	-545.779
81.25	-2.76781	-1.27378	-1.88678	-3.45777	2.31668	2.74393	-1.7594	6.32643	-0.774879	1.5073	-44.0408	-214.098	-373.58	-462.174	-543.948
81.3	-1.85228	-5.54624	1.47015	-2.84742	5.67361	-0.918182	1.29235	2.35914	2.27688	-0.018578	-45.8719	-209.52	-371.139	-457.291	-540.896
81.35	1.19947	-4.63071	-2.49714	-0.100842	3.23221	1.8284	-0.843876	4.1902	-0.774879	0.591774	-44.6512	-212.267	-369.308	-459.122	-538.76
81.4	1.19947	-2.49448	-0.971256	-2.23707	3.53738	3.0491	2.81823	2.96949	2.58205	2.11765	-44.6512	-210.131	-365.951	-459.122	-541.812
81.45	-1.54711	-5.24106	-0.66608	-4.06813	4.14774	0.912872	-0.843876	3.27467	-0.774879	-0.323753	-44.0408	-208.605	-367.477	-457.291	-539.37
81.5	-0.936756	-3.10483	-1.88678	-3.1526	3.23221	3.0491	2.81823	1.13844	3.49758	3.64353	-43.1253	-209.826	-365.341	-454.545	-534.793
81.55	0.283947	-0.053074	2.38568	1.73021	0.790802	2.13357	0.682003	1.13844	-0.774879	-2.15481	-44.0408	-206.163	-363.509	-456.376	-536.013
81.6	0.894299	-3.41001	-1.27643	-0.711193	1.40115	-0.002655	4.64929	2.66432	0.445824	2.11765	-42.8201	-208.605	-361.678	-455.155	-534.488
81.65	-3.07299	-1.88413	-0.66608	-0.711193	3.23221	1.8284	1.29235	0.833263	-0.164528	-1.84963	-43.7357	-206.163	-363.204	-450.577	-531.436
81.7	-1.54711	1.77798	2.38568	3.86644	-0.429901	-0.307831	5.25964	3.27467	-0.469704	-1.84963	-40.6839	-207.689	-361.984	-449.662	-528.689
81.75	-1.85228	-2.1893	-1.88678	0.50951	0.18045	-1.22336	1.29235	1.44362	2.27688	-0.018578	-43.4305	-205.248	-359.542	-451.493	-529.3
81.8	1.80983	-1.88413	0.859798	0.204334	4.14774	1.21805	5.56482	4.1902	-1.99558	-2.15481	-39.158	-205.553	-357.406	-450.272	-526.858
81.85	-0.936756	1.4728	-0.055729	4.4768	0.790802	-1.22336	1.29235	2.05397	0.750999	1.5073	-43.1253	-204.332	-360.153	-445.695	-523.806
81.9	-2.15746	-2.1893	-0.971256	0.50951	0.485626	-2.44406	4.64929	6.02125	-1.69041	-2.15481	-39.4632	-204.332	-359.542	-448.746	-523.501
81.95	-0.326405	-1.57895	3.3012	1.42504	3.23221	1.21805	1.29235	2.96949	-0.469704	-1.23928	-44.0408	-202.807	-358.627	-447.831	-524.417
82	2.115	0.557278	-1.27643	0.814686	-0.124725	-2.13889	3.12341	6.6316	3.19241	0.286598	-42.2098	-200.975	-356.49	-446	-523.806
82.05	-1.24193	-2.49448	-0.971256	-0.100842	-0.735077	-2.74924	1.90271	2.96949	-0.469704	-1.23928	-43.1253	-200.365	-359.847	-443.558	-522.281
82.1	-1.24193	-2.49448	1.16497	1.11986	0.485626	1.8284	1.59753	7.54713	4.41311	2.728	-44.0408	-199.755	-361.678	-447.526	-527.469
82.15	2.115	-0.053074	-1.88678	-2.54225	0.18045	-2.44406	1.90271	1.74879	1.66653	-0.934105	-41.9046	-199.45	-361.068	-447.526	-528.689
82.2	-1.54711	-2.49448	0.554623	2.64574	-2.87131	-1.83371	0.071651	5.71608	1.66653	0.89695	-45.5667	-198.229	-360.153	-444.779	-527.469
82.25	-2.46264	-2.49448	-0.66608	-0.406017	-1.6506	2.43875	3.73376	2.35914	4.10793	1.5073	-41.9046	-199.45	-360.458	-445.389	-527.469
82.3	0.589123	-0.968601	-1.88678	2.64574	2.62186	-0.613007	-0.5387	3.57985	-0.469704	0.591774	-44.6512	-200.06	-362.289	-448.136	-530.52
82.35	-1.85228	-0.053074	0.249447	-1.32154	-0.735077	0.912872	2.81823	3.57985	1.36135	3.94871	-41.9046	-200.06	-361.373	-446.61	-530.215
82.4	1.50465	-2.49448	-3.71784	2.03539	-0.124725	5.49051	-1.45423	2.05397	-1.08005	1.20213	-41.9046	-200.365	-358.627	-443.253	-526.553
82.45	-2.15746	-1.27378	-3.41266	-0.711193	1.70633	1.21805	-0.233524	5.71608	-1.99558	2.42283	-42.8201	-200.365	-356.185	-441.727	-523.806
82.5	-0.936756	1.77798	0.859798	2.95092	3.84256	1.21805	-1.14905	2.66432	1.66653	4.55906	-38.8529	-200.67	-357.406	-443.253	-525.637
82.55	0.283947	-1.57895	-4.32819	-1.9319	-0.124725	3.65945	-1.7594	6.6316	-1.99558	1.5073	-42.515	-200.975	-355.88	-439.286	-522.281
82.6	-1.24193	0.557278	-3.41266	2.95092	0.18045	-0.613007	0.987179	3.27467	-1.08005	4.55906	-41.2943	-197.619	-354.049	-436.845	-518.008
82.65	0.283947	0.862453	0.554623	-2.23707	3.23221	-0.613007	-1.45423	4.1902	1.66653	1.81248	-41.2943	-198.534	-352.828	-434.098	-515.261
82.7	-1.54711	-1.27378	-3.10749	2.64574	0.485626	1.21805	2.81823	5.10572	-0.469704	0.89695	-41.9046	-195.177	-353.744	-435.013	-515.872
82.75	1.19947	-2.49448	-1.58161	-1.62672	-0.429901	-1.52853	-0.843876	2.35914	1.9717	5.47459	-38.5477	-195.788	-350.387	-432.572	-512.515
82.8	-1.54711	-0.663425	-0.055729	2.03539	-0.429901	-2.44406	0.682003	5.4109	0.140648	0.286598	-42.8201	-190.905	-347.335	-428.605	-507.022
82.85	2.72535	0.252102	-2.19196	-1.32154	1.40115	0.302521	0.376827	-0.38744	0.445824	1.5073	-40.9891	-193.346	-349.471	-423.722	-504.58
82.9	-1.24193	-4.02036	-0.971256	2.34056	-1.6506	-0.613007	0.376827	1.13844	1.9717	3.33836	-40.6839	-189.074	-343.368	-424.332	-505.191
82.95	1.80983	-2.79966	-0.360905	-2.23707	-1.6506	-2.13889	2.20788	1.44362	-1.38523	1.20213	-42.2098	-192.431	-344.894	-420.365	-501.834
83	-1.54711	-0.35825	-3.41266	1.73021	-1.34543	-0.002655	0.682003	-0.38744	-1.69041	3.94871	-38.2425	-188.768	-342.758	-417.313	-496.951
83.05	2.42018	-4.63071	-0.971256	-0.711193	-0.429901	1.8284	4.64929	3.57985	0.750999	-0.018578	-42.8201	-189.074	-340.011	-412.125	-492.984
83.1	-1.54711	-5.54624	-0.971256	2.64574	-2.87131	-1.52853	1.59753	0.528088	-2.30076	0.591774	-41.5994	-188.158	-341.537	-414.262	-492.984
83.15	2.72535	-4.32554	-1.27643	-0.100842	-2.87131	1.52322	3.42858	2.96949	-1.08005	4.25388	-39.158	-184.801	-335.738	-413.041	-490.542
83.2	-0.326405	-2.49448	0.554623	1.42504	-0.429901	3.65945	3.12341	4.1902	1.36135	-0.934105	-40.9891	-185.412	-340.011	-408.463	-486.27
83.25	4.86158	-4.63071	-1.58161	-0.100842	-0.429901	0.607697	2.51306	2.66432	0.140648	-0.323753	-39.158	-179.613	-334.213	-408.158	-481.997
83.3	-0.021229	-4.63071	-2.80231	-0.406017	-1.95578	1.8284	5.56482	6.32643	2.27688	2.11765	-39.4632	-184.191	-336.654	-409.379	-483.523
83.35	3.94606	-0.663425	-0.055729	2.64574	-1.04025	5.49051	1.29235	2.66432	1.66653	-1.84963	-39.158	-180.834	-332.382	-406.937	-482.608
83.4	-0.63158	-2.49448	-1.27643	-0.711193	1.40115	1.8284	3.42858	3.57985	-0.164528	-0.018578	-35.1907	-181.749	-333.907	-405.106	-479.556
83.45	3.03053	-3.10483	-3.41266	3.86644	-0.429901	0.912872	0.376827	5.71608	2.88723	-0.934105	-40.0736	-180.529	-330.856	-404.801	-475.283
83.5	-0.63158	-2.79966	-0.971256	-0.406017	-1.95578	3.0491	0.987179	2.35914	-0.164528	-0.934105	-38.5477	-176.867	-332.382	-400.223	-475.589
83.55	0.589123	0.252102	-1.88678	1.73021	-1.04025	2.43875	3.73376	5.10572	-0.774879	3.03318	-36.1063	-179.308	-331.466	-402.36	-475.589
83.6	-0.936756	-2.79966	-4.63337	-1.32154	1.70633	-0.613007	-0.233524	5.10572	3.19241	-0.323753	-39.158	-175.646	-331.771	-399.613	-472.232
83.65	-0.936756	-2.79966	-2.49714	-1.9319	0.18045	0.607697	3.73376	2.96949	-0.774879	-0.628929	-37.327	-178.087	-330.55	-397.477	-468.264
83.7	1.80983	-1.88413	-1.88678	0.204334	-1.34543	3.65945	-1.45423	7.54713	-0.469704	3.94871	-38.5477	-177.477	-330.856	-397.782	-463.687
83.75	-0.936756	-0.053074	-3.41266	-2.23707	0.485626	-1.83371	0.987179	3.57985	2.58205	0.591774	-39.158	-172.594	-329.025	-394.12	-465.518
83.8	2.72535	-2.49448	-1.58161	1.42504	2.62186	-1.52853	2.51306	3.88502	-2.30076	1.20213	-34.5804	-176.561	-325.973	-396.867	-463.076
83.85	0.589123	-1.88413	-0.971256	-1.62672	2.01151	0.607697	-0.233524	6.6316	-1.69041	3.64353	-38.2425	-172.289	-325.362	-391.373	-462.161
83.9	3.94606	-0.968601	-4.02301	-0.711193	0.18045	-0.002655	3.42858	3.27467	1.66653	-0.323753	-38.2425	-175.646	-323.226	-395.035	-459.414
83.95	-0.63158	-0.35825	-2.49714	-0.406017	1.70633	-3.05441	-0.233524	4.1902	-1.69041	-0.628929	-33.97	-173.815	-324.142	-389.542	-462.161
84	0.283947	-3.41001	0.859798	-1.62672	4.14774	-1.52853	-0.5387	6.32643	-1.38523	3.03318	-37.6322	-171.679	-320.48	-393.204	-461.551
84.05	0.589123	-3.71518	-4.63337	1.11986	4.14774	0.912872	0.987179	4.1902	1.66653	-2.15481	-35.8011	-173.51	-322.921	-387.101	-456.973
84.1	-2.15746	-0.663425	-1.58161	-2.84742	1.09598	-2.13889	-1.45423	5.4109	-1.69041	-1.84963	-35.1907	-168.932	-317.428	-390.153	-460.94
84.15	1.19947	-2.1893	1.16497	-1.01637	0.18045	-1.83371	1.29235	4.49537	-0.774879	2.42283	-37.6322	-172.289	-322.006	-385.27	-460.025
84.2	-3.68334	-5.24106	-2.49714	-1.9319	0.790802	-1.22336	-1.14905	2.35914	3.19241	-1.23928	-35.1907	-171.984	-317.428	-389.237	-458.499
84.25	-1.24193	-5.54624	-2.80231	-2.23707	2.01151	0.607697	-1.45423	5.10572	-0.164528	0.591774	-35.4959	-168.932	-320.785	-384.659	-461.245
84.3	-3.07299	-2.79966	-0.055729	1.42504	-2.87131	-2.74924	1.59753	0.528088	-0.164528	4.55906	-38.2425	-172.899	-317.733	-388.322	-457.583
84.35	-3.68334	-3.41001	-1.27643	-1.32154	-1.34543	-2.13889	-1.14905	0.833263	3.80276	1.20213	-36.4114	-169.848	-319.564	-383.439	-460.635
84.4	0.283947	-5.54624	-1.88678	0.50951	0.485626	0.607697	0.987179	4.49537	-1.08005	2.728	-37.327	-172.289	-320.175	-388.016	-459.109
84.45	-3.37816	-4.32554	-0.971256	-1.01637	0.485626	-1.52853	0.987179	-0.38744	-1.38523	6.39011	-37.9373	-172.899	-316.818	-382.523	-457.888
84.5	-0.021229	-1.57895	-0.055729	-1.62672	-1.34543	-1.52853	0.071651	0.528088	2.88723	0.591774	-34.8856	-168.627	-319.564	-386.185	-460.33
84.55	-0.63158	0.557278	-3.71784	2.34056	1.09598	-0.307831	3.73376	2.96949	0.750999	1.20213	-37.327	-172.899	-316.207	-381.913	-457.278
84.6	-0.936756	-2.79966	-2.19196	-1.62672	1.09598	2.43875	-0.233524	0.528088	-0.774879	5.77976	-37.327	-169.542	-320.175	-384.965	-460.94
84.65	2.72535	-1.27378	1.47015	0.204334	-0.124725	0.607697	0.682003	2.96949	0.750999	0.286598	-33.6649	-169.237	-317.428	-380.387	-456.973
84.7	-0.021229	1.16763	-2.80231	-0.100842	2.62186	-1.52853	2.51306	5.10572	1.05618	0.591774	-35.1907	-169.848	-317.123	-383.134	-460.33
84.75	2.42018	2.38833	-1.88678	-1.32154	-1.34543	0.912872	-0.5387	2.05397	-1.08005	3.94871	-36.1063	-165.88	-317.733	-378.556	-455.447
84.8	1.19947	-1.27378	0.859798	2.03539	0.485626	3.0491	1.59753	4.49537	0.750999	0.286598	-32.7493	-168.627	-313.155	-380.692	-457.278
84.85	-0.021229	-0.35825	-0.055729	-1.62672	-0.735077	-1.52853	1.59753	6.6316	1.9717	-0.628929	-34.5804	-168.627	-316.818	-377.335	-451.785
84.9	2.42018	2.08316	-3.10749	-1.62672	-1.04025	-0.918182	0.071651	4.1902	-0.469704	2.11765	-35.1907	-163.744	-312.85	-376.42	-454.837
84.95	-2.15746	-2.1893	-1.58161	0.204334	0.790802	-0.002655	3.42858	6.02125	0.445824	-1.54446	-32.7493	-168.017	-311.63	-374.284	-448.123
85	0.283947	-2.49448	2.0805	-1.9319	-1.6506	1.52322	2.81823	7.54713	3.49758	-1.23928	-35.1907	-165.27	-311.935	-370.316	-449.038
85.05	-1.24193	-0.35825	-1.58161	-0.100842	2.01151	-3.05441	3.12341	5.10572	-0.164528	1.20213	-33.97	-163.439	-306.747	-371.232	-444.155
85.1	-2.46264	-4.02036	-0.360905	-0.100842	-0.429901	-2.74924	5.86999	6.6316	0.445824	0.89695	-31.8338	-164.965	-309.188	-364.823	-444.461
85.15	1.19947	-1.27378	2.38568	-1.62672	2.62186	-0.918182	2.81823	6.32643	4.10793	-0.323753	-33.97	-161.608	-306.136	-367.264	-438.967
85.2	-2.15746	-4.93589	2.69085	3.86644	-0.124725	0.302521	3.12341	3.57985	1.05618	0.591774	-35.1907	-162.829	-304.916	-362.076	-437.747
85.25	-2.15746	-5.54624	1.47015	0.204334	3.53738	-3.35959	5.25964	4.80055	-0.164528	1.5073	-33.6649	-162.523	-305.526	-365.128	-433.169
85.3	2.115	-3.71518	2.38568	-0.100842	-0.124725	-3.96994	0.987179	5.4109	0.750999	-0.628929	-33.3597	-160.082	-299.423	-362.382	-432.254
85.35	-1.54711	-4.63071	5.43743	3.56127	2.92703	-2.44406	2.20788	2.96949	1.36135	-0.934105	-33.97	-163.439	-303.085	-361.161	-428.286
85.4	1.50465	-1.27378	1.47015	-1.9319	-1.34543	1.52322	3.12341	4.49537	-1.69041	1.5073	-33.6649	-162.218	-300.948	-361.161	-426.455
85.45	2.72535	-2.49448	1.16497	0.50951	3.84256	0.302521	-0.233524	4.80055	-0.774879	-2.76516	-32.139	-157.641	-297.591	-357.499	-425.235
85.5	-0.326405	1.77798	2.0805	0.814686	-1.34543	-1.52853	2.81823	2.96949	2.88723	-2.45998	-34.8856	-161.303	-299.423	-359.94	-421.878
85.55	3.3357	-1.88413	3.60638	-2.84742	2.31668	-0.002655	0.376827	3.27467	-0.469704	-1.54446	-33.6649	-160.082	-294.845	-355.363	-422.793
85.6	0.589123	3.30386	0.249447	-1.01637	-1.6506	2.43875	-0.233524	5.71608	0.750999	-2.76516	-31.8338	-155.199	-295.76	-355.668	-416.69
85.65	0.894299	-0.968601	0.249447	-2.23707	2.01151	2.43875	2.20788	2.66432	2.88723	-2.76516	-36.4114	-158.251	-296.066	-353.532	-421.267
85.7	3.64088	1.77798	1.16497	-3.1526	-1.95578	-1.52853	0.682003	2.96949	2.88723	-2.45998	-34.8856	-155.504	-291.488	-350.48	-417.3
85.75	-0.63158	-0.968601	0.554623	0.50951	2.62186	-0.613007	-0.843876	7.54713	0.445824	-0.018578	-30.6131	-153.368	-296.676	-352.006	-417.91
85.8	0.283947	1.77798	-4.02301	-2.54225	-1.6506	2.13357	1.90271	1.74879	1.36135	-2.15481	-34.5804	-156.115	-294.845	-346.818	-416.995
85.85	2.72535	-2.79966	-1.27643	-0.406017	0.790802	3.0491	-0.233524	1.74879	3.49758	-2.76516	-33.3597	-153.673	-293.319	-351.09	-413.943
85.9	-1.54711	0.252102	0.249447	4.4768	-0.429901	-0.918182	0.071651	4.49537	-1.08005	0.286598	-31.2235	-153.368	-295.455	-349.564	-416.384
85.95	-0.021229	-4.32554	0.249447	-0.406017	0.485626	-2.44406	2.51306	2.96949	-0.774879	-0.934105	-31.5286	-155.809	-291.488	-347.733	-412.722
86	1.50465	0.252102	-2.19196	0.50951	1.09598	-1.83371	0.682003	0.222912	1.36135	-3.98586	-33.97	-153.673	-292.098	-348.649	-416.995
86.05	-1.24193	-4.02036	-0.66608	3.25609	-0.429901	-0.613007	0.376827	2.35914	2.88723	-2.76516	-32.7493	-154.589	-293.624	-343.766	-415.164
86.1	0.283947	-0.053074	2.0805	-0.100842	3.53738	-2.13889	4.34411	3.57985	-1.08005	0.591774	-31.2235	-155.809	-289.657	-348.344	-413.638
86.15	-0.63158	-3.71518	2.99603	0.204334	0.485626	-4.58029	2.81823	1.74879	-0.164528	-3.37551	-34.5804	-153.673	-292.709	-346.513	-416.384
86.2	-1.54711	0.862453	-1.27643	2.03539	5.06326	-4.27512	1.29235	3.88502	2.88723	-3.07034	-33.3597	-154.589	-292.404	-344.681	-411.502
86.25	2.42018	-2.49448	0.249447	-2.23707	0.790802	-0.307831	3.73376	7.54713	0.750999	-0.323753	-30.9183	-153.978	-289.047	-347.123	-414.859
86.3	-0.326405	1.16763	1.16497	0.50951	3.84256	-0.002655	1.90271	3.57985	-0.774879	1.5073	-33.0545	-152.147	-292.709	-344.071	-413.943
86.35	-1.24193	-2.49448	2.0805	1.42504	2.92703	-2.44406	0.987179	3.57985	0.140648	-1.84963	-33.0545	-151.842	-290.878	-348.649	-414.553
86.4	2.42018	0.252102	-2.19196	-3.1526	2.01151	-0.002655	1.59753	6.6316	2.58205	-2.15481	-32.139	-153.673	-289.657	-349.259	-417.3
86.45	-1.24193	-3.71518	-0.971256	-1.62672	5.36844	1.8284	0.987179	2.96949	0.750999	0.89695	-31.2235	-151.232	-293.319	-347.428	-414.553
86.5	-0.936756	-2.49448	0.859798	-0.711193	0.18045	-0.918182	0.987179	1.74879	-0.469704	-1.23928	-34.2752	-150.316	-292.709	-350.48	-418.216
86.55	0.589123	-4.63071	1.16497	-4.3733	3.53738	1.21805	3.12341	2.66432	-0.469704	-2.15481	-33.0545	-152.147	-292.709	-348.649	-419.436
86.6	-2.46264	-4.02036	-2.19196	-2.84742	1.09598	-0.307831	3.12341	4.80055	2.88723	-1.84963	-30.0028	-151.842	-296.066	-352.921	-418.826
86.65	-2.76781	-1.88413	-2.19196	-1.32154	-0.429901	-0.002655	0.682003	0.222912	-0.164528	-0.628929	-32.139	-150.011	-294.235	-352.311	-422.793
86.7	1.19947	-4.63071	-1.58161	-3.45777	1.70633	4.26981	1.59753	0.528088	-0.774879	-4.29104	-33.0545	-154.284	-294.235	-349.564	-421.267
86.75	-3.98851	0.252102	2.69085	-1.9319	-0.735077	-0.918182	4.34411	5.10572	-0.469704	-4.59621	-31.5286	-153.673	-294.845	-354.752	-422.793
86.8	-4.29369	-3.71518	0.554623	0.50951	2.31668	1.8284	0.987179	4.1902	2.88723	-3.68069	-28.4769	-152.147	-291.488	-353.837	-424.014
86.85	0.589123	-0.053074	-0.360905	-2.23707	-2.26096	0.607697	1.29235	2.66432	1.05618	-1.54446	-31.5286	-155.809	-292.709	-352.921	-420.047
86.9	-1.85228	-0.968601	0.859798	-1.01637	-1.95578	2.43875	4.03894	4.49537	0.750999	-3.07034	-32.4442	-154.894	-293.014	-353.532	-424.624
86.95	-2.76781	-1.27378	2.38568	2.03539	1.09598	2.43875	0.682003	6.32643	1.36135	-2.45998	-29.3924	-151.232	-289.352	-350.48	-421.572
87	1.80983	0.862453	4.21673	-1.01637	-2.56613	1.52322	0.987179	3.57985	4.10793	-0.934105	-29.6976	-155.199	-292.098	-353.837	-420.352
87.05	-0.63158	-1.27378	-0.055729	-0.711193	0.485626	3.0491	1.90271	4.80055	0.140648	2.11765	-32.7493	-155.199	-293.319	-352.311	-421.267
87.1	1.19947	2.08316	0.249447	2.34056	-1.95578	0.302521	0.376827	4.49537	0.140648	-1.23928	-32.4442	-150.621	-289.047	-346.818	-414.859
87.15	3.94606	-3.71518	2.0805	-1.01637	-1.6506	3.0491	-0.233524	4.80055	-0.164528	-0.323753	-29.6976	-153.063	-292.098	-349.259	-416.384
87.2	2.115	-2.49448	2.99603	-1.32154	1.70633	-1.83371	0.376827	2.05397	1.66653	1.20213	-30.3079	-153.368	-291.488	-346.818	-415.164
87.25	0.894299	-2.79966	-1.27643	1.11986	0.18045	0.302521	1.29235	2.05397	-0.469704	2.11765	-33.0545	-151.537	-287.826	-344.071	-409.06
87.3	2.42018	-4.32554	0.249447	-1.62672	1.40115	-3.35959	-2.36976	3.88502	-1.69041	-1.23928	-32.4442	-151.232	-288.436	-345.292	-411.807
87.35	1.50465	-0.35825	4.82708	-1.32154	0.790802	-0.918182	-2.06458	2.66432	-2.30076	-1.54446	-29.3924	-152.758	-289.352	-342.24	-409.06
87.4	-2.76781	-4.93589	0.859798	-0.100842	0.790802	-5.49582	2.81823	2.05397	-1.99558	0.286598	-32.4442	-151.537	-286.3	-343.156	-406.619
87.45	-1.85228	-0.663425	2.0805	-0.100842	4.75809	-1.83371	-0.843876	3.27467	-1.38523	4.86423	-32.4442	-149.401	-285.079	-343.461	-408.45
87.5	0.589123	-1.88413	4.21673	-1.9319	-0.429901	-5.19064	-1.14905	6.93678	-3.52146	2.42283	-31.5286	-152.147	-284.469	-337.968	-406.314
87.55	-3.98851	-2.49448	-0.055729	0.50951	0.485626	-0.307831	1.29235	4.80055	-2.60593	1.81248	-28.7821	-150.927	-282.028	-341.325	-404.483
87.6	-3.98851	1.16763	2.0805	2.64574	2.01151	-4.58029	3.12341	3.88502	-1.99558	3.03318	-30.9183	-148.18	-279.586	-341.325	-404.483
87.65	0.894299	-3.41001	2.99603	-0.711193	0.18045	-1.52853	1.90271	4.80055	0.140648	4.55906	-32.7493	-149.706	-281.417	-335.831	-401.736
87.7	-3.07299	-0.663425	0.249447	-0.711193	2.62186	-3.96994	2.51306	6.6316	-1.38523	2.728	-32.139	-150.621	-277.755	-338.273	-402.041
87.75	-1.24193	-1.88413	5.43743	2.03539	0.790802	-2.44406	6.17517	3.27467	-1.38523	-1.54446	-29.3924	-148.485	-275.619	-334.305	-399.295
87.8	2.42018	-2.79966	0.554623	-2.84742	1.09598	-2.74924	3.73376	2.05397	-0.469704	-1.23928	-31.8338	-145.128	-278.365	-330.033	-394.717
87.85	0.283947	0.862453	4.21673	-4.06813	5.36844	-3.66476	2.81823	3.57985	1.36135	-0.934105	-31.5286	-149.401	-276.229	-333.695	-396.243
87.9	-0.63158	-3.41001	-0.66608	-2.84742	1.40115	0.302521	3.12341	6.6316	1.05618	-0.018578	-30.9183	-147.57	-272.567	-330.643	-395.022
87.95	1.19947	-1.27378	0.554623	-2.54225	1.70633	-2.74924	3.73376	2.66432	-2.60593	-4.59621	-27.5614	-145.434	-275.924	-328.202	-388.919
88	1.50465	-1.88413	-0.055729	-4.3733	3.53738	1.21805	1.59753	2.05397	-3.21629	-3.07034	-28.1717	-144.518	-276.84	-330.643	-392.276
88.05	-3.37816	-3.10483	0.554623	-3.1526	-0.124725	-3.35959	1.29235	2.66432	-3.82664	-0.628929	-30.6131	-144.823	-273.177	-328.812	-390.445
88.1	-2.15746	-0.053074	-0.66608	-0.100842	1.70633	-2.13889	5.25964	5.71608	-2.30076	-1.23928	-28.1717	-144.518	-275.619	-326.981	-386.172
88.15	0.894299	-4.02036	-0.360905	-2.84742	0.18045	-1.22336	2.20788	2.66432	-3.52146	-3.68069	-26.951	-140.246	-275.619	-329.117	-389.834
88.2	-2.46264	-2.1893	-0.66608	-3.1526	-0.735077	-2.13889	0.987179	2.05397	-5.96287	-1.84963	-25.1199	-144.823	-273.788	-327.897	-388.308
88.25	-3.07299	-0.663425	-0.971256	0.50951	2.62186	1.8284	4.03894	4.1902	-5.04734	0.591774	-29.0872	-145.434	-272.567	-328.202	-384.036
88.3	-1.54711	-3.41001	-0.360905	1.11986	-0.124725	-1.83371	0.682003	7.24195	-1.99558	-2.15481	-29.6976	-145.434	-275.008	-331.254	-388.613
88.35	-0.021229	-1.27378	-3.10749	-1.62672	-1.04025	-0.307831	-0.843876	6.02125	-2.30076	1.20213	-29.0872	-144.518	-272.567	-330.033	-388.308
88.4	-2.15746	-2.1893	-1.27643	-1.62672	1.40115	-0.613007	2.81823	3.27467	-3.52146	0.286598	-28.4769	-147.57	-269.82	-329.117	-387.698
88.45	-1.54711	-3.71518	-4.02301	2.34056	-1.34543	-0.918182	-1.7594	2.96949	-0.469704	0.89695	-31.8338	-146.959	-274.093	-332.169	-393.801
88.5	1.19947	0.862453	-0.971256	-0.711193	-0.124725	1.52322	0.987179	4.80055	1.05618	4.25388	-33.0545	-144.823	-273.788	-331.254	-394.107
88.55	-2.15746	-3.41001	-3.71784	-3.1526	4.14774	-1.83371	-1.45423	7.24195	-2.30076	0.591774	-30.6131	-144.213	-271.346	-329.423	-392.581
88.6	-3.07299	-2.79966	-0.360905	-1.62672	-0.735077	0.302521	-0.233524	2.96949	0.140648	5.16941	-29.0872	-146.349	-273.788	-332.474	-397.464
88.65	-2.15746	-1.27378	-2.49714	1.73021	0.790802	-1.52853	1.59753	2.96949	0.750999	0.286598	-33.0545	-145.739	-275.924	-331.559	-396.853
88.7	-0.936756	-4.63071	1.77533	-1.32154	4.14774	-3.05441	1.29235	3.57985	-2.30076	2.42283	-31.5286	-143.602	-274.703	-330.643	-394.717
88.75	-4.59887	-0.663425	-2.49714	-1.62672	1.09598	1.52322	2.51306	6.6316	1.05618	-0.323753	-26.3406	-145.128	-273.483	-333.695	-398.684
88.8	-2.15746	-0.968601	0.859798	-0.711193	1.40115	-2.44406	2.20788	3.27467	-1.38523	1.20213	-30.6131	-148.18	-277.755	-333.695	-398.684
88.85	-0.021229	-2.79966	-2.49714	1.42504	4.45291	-0.613007	3.12341	0.833263	0.750999	-0.323753	-30.0028	-147.265	-278.365	-330.949	-393.801
88.9	0.283947	1.77798	0.249447	-1.01637	1.70633	-2.13889	3.12341	2.05397	-0.469704	0.591774	-27.2562	-143.908	-275.924	-335.831	-397.158
88.95	-1.85228	-1.27378	-1.27643	-0.406017	2.62186	-3.05441	2.20788	4.49537	-0.774879	0.89695	-31.2235	-145.739	-276.84	-334.916	-397.464
89	-0.326405	-0.968601	-2.49714	0.814686	4.45291	0.912872	1.90271	2.05397	2.27688	-0.018578	-29.0872	-147.875	-277.145	-329.728	-392.581
89.05	2.72535	3.30386	0.249447	2.03539	1.09598	-2.13889	0.376827	0.528088	0.140648	1.20213	-30.6131	-146.654	-275.619	-331.559	-395.327
89.1	1.19947	-2.49448	-2.80231	-1.01637	3.53738	-1.52853	2.81823	2.66432	2.88723	-0.323753	-30.9183	-143.908	-271.346	-330.033	-394.717
89.15	-0.021229	-1.27378	0.554623	-0.711193	5.36844	1.21805	0.071651	4.49537	-0.469704	1.5073	-27.5614	-145.434	-273.788	-325.761	-390.445
89.2	-0.326405	1.77798	-3.41266	0.50951	0.485626	-3.35959	3.12341	1.74879	2.88723	-0.934105	-29.3924	-146.654	-271.957	-326.371	-391.36
89.25	3.3357	-2.79966	-1.88678	-0.100842	1.70633	-2.44406	-1.45423	2.66432	-0.774879	1.20213	-25.7303	-145.434	-269.515	-325.455	-389.224
89.3	1.19947	-2.79966	-0.66608	-3.1526	2.62186	-3.35959	4.03894	4.1902	3.19241	0.286598	-30.3079	-142.687	-267.379	-322.709	-386.172
89.35	-0.936756	-0.053074	-2.80231	-3.45777	-1.95578	-6.41135	-0.5387	1.74879	-0.774879	3.03318	-24.2044	-142.992	-270.126	-320.878	-384.036
89.4	-0.326405	-2.1893	0.859798	-2.84742	-1.6506	-3.35959	2.20788	5.4109	2.58205	-0.323753	-27.8665	-144.823	-269.515	-321.793	-383.426
89.45	2.42018	-0.663425	-3.41266	-1.9319	0.485626	-5.19064	-0.843876	0.528088	-0.164528	3.33836	-24.8148	-144.823	-266.464	-319.657	-379.153
89.5	-0.63158	-0.35825	0.249447	-4.3733	-3.78683	-4.27512	2.20788	2.05397	2.27688	-1.23928	-28.1717	-140.246	-266.158	-314.774	-373.355
89.55	-1.85228	-2.49448	-1.27643	-2.23707	-2.26096	-1.22336	0.071651	2.66432	-0.774879	3.64353	-25.1199	-142.077	-267.379	-317.826	-374.575
89.6	-0.936756	-0.663425	-1.58161	-0.711193	1.09598	-3.35959	3.12341	1.44362	-0.469704	-0.628929	-27.2562	-143.602	-265.243	-315.385	-371.829
89.65	2.72535	0.557278	2.0805	2.34056	-3.48166	-0.918182	1.29235	5.10572	-0.469704	1.81248	-25.4251	-138.72	-260.97	-310.502	-366.03
89.7	0.283947	-1.27378	-1.58161	-1.01637	-4.09201	0.912872	3.73376	2.05397	-1.69041	-1.23928	-26.951	-140.856	-260.665	-310.807	-366.946
89.75	-1.54711	-0.35825	-0.055729	0.814686	0.18045	-1.83371	1.29235	7.24195	0.750999	0.286598	-25.7303	-140.551	-260.665	-310.502	-364.199
89.8	0.283947	-0.35825	-0.66608	0.814686	-2.87131	0.912872	3.12341	2.35914	-1.99558	0.591774	-26.0355	-136.889	-258.224	-308.976	-361.148
89.85	3.3357	-3.41001	-2.80231	2.03539	-2.56613	-1.22336	0.682003	6.93678	1.36135	-2.45998	-25.1199	-140.551	-253.036	-305.314	-359.317
89.9	3.3357	-1.88413	1.77533	-2.23707	0.790802	-2.44406	3.42858	2.35914	-2.30076	1.5073	-25.1199	-135.668	-252.425	-307.45	-359.011
89.95	1.50465	-1.88413	-2.49714	-1.62672	-0.735077	0.607697	0.987179	5.10572	0.750999	-2.15481	-24.5096	-139.025	-253.036	-304.703	-356.875
90	3.03053	-4.93589	-0.360905	1.11986	-0.735077	-1.83371	4.03894	1.13844	-1.99558	0.591774	-21.4578	-137.804	-250.9	-301.652	-352.908
90.05	4.25123	-1.88413	1.16497	-4.3733	1.70633	-2.74924	0.987179	3.88502	-1.38523	-3.07034	-23.2889	-136.583	-246.017	-302.262	-355.044
90.1	3.94606	-0.663425	-0.360905	-2.84742	2.01151	0.607697	4.95446	1.13844	1.05618	-3.07034	-20.8475	-136.583	-246.322	-301.957	-353.518
90.15	0.283947	-3.41001	4.82708	0.814686	-1.04025	-3.05441	1.90271	3.57985	-1.38523	-0.323753	-24.5096	-134.142	-248.153	-299.21	-350.467
90.2	-0.63158	-1.57895	1.16497	-2.84742	0.18045	-3.66476	7.09069	1.74879	1.9717	-2.76516	-19.3216	-135.058	-246.932	-296.159	-350.161
90.25	-0.021229	2.08316	1.47015	-0.100842	3.53738	-0.002655	2.81823	3.27467	-0.774879	1.5073	-24.2044	-132.616	-244.491	-298.905	-351.077
90.3	0.894299	-0.968601	4.82708	-1.32154	-1.95578	-2.74924	6.17517	3.88502	0.750999	-3.68069	-21.763	-134.142	-244.491	-297.074	-349.246
90.35	-3.37816	-0.35825	0.249447	-0.406017	-1.95578	-2.13889	2.20788	3.57985	1.36135	-1.84963	-23.2889	-130.785	-246.627	-292.802	-343.753
90.4	-2.46264	2.69351	1.77533	1.11986	1.70633	1.8284	3.42858	6.02125	-0.774879	-0.628929	-22.9837	-132.921	-244.796	-291.276	-345.279
90.45	0.894299	-2.49448	2.38568	-0.711193	1.09598	-1.83371	3.12341	3.27467	2.58205	-2.45998	-21.4578	-130.175	-243.27	-291.886	-345.584
90.5	-3.07299	-1.27378	-0.66608	2.34056	-1.34543	-2.13889	0.987179	5.10572	-0.469704	1.81248	-23.2889	-132.006	-240.524	-289.75	-341.616
90.55	-1.54711	2.08316	2.38568	-2.23707	0.18045	1.8284	2.81823	2.35914	0.140648	-0.934105	-19.6268	-128.038	-242.66	-285.172	-339.175
90.6	0.894299	-3.41001	-0.971256	0.814686	2.62186	-1.22336	-0.5387	6.02125	1.9717	0.591774	-22.9837	-130.785	-242.66	-286.088	-343.142
90.65	-2.15746	-1.88413	-1.27643	-3.45777	-0.429901	-1.83371	1.59753	0.222912	-1.08005	3.33836	-20.5423	-127.733	-242.049	-286.698	-341.922
90.7	0.589123	-0.053074	1.77533	-0.100842	-0.124725	3.96463	-4.20081	3.88502	1.66653	0.591774	-20.8475	-129.87	-238.998	-286.088	-340.701
90.75	-0.021229	-2.1893	-2.80231	-4.3733	1.40115	-1.52853	-0.233524	-0.082264	-0.469704	3.33836	-22.6785	-126.818	-240.829	-283.036	-340.396
90.8	0.894299	-4.02036	-0.66608	0.814686	1.40115	-1.22336	-2.67493	1.44362	0.445824	0.89695	-19.0164	-128.649	-242.66	-284.257	-342.227
90.85	2.42018	-2.1893	1.77533	-4.3733	-0.124725	1.52322	-0.843876	2.35914	3.49758	1.81248	-21.763	-125.597	-242.049	-286.088	-342.837
90.9	-0.021229	-0.968601	-0.971256	-0.100842	1.09598	-2.74924	0.071651	0.222912	1.05618	4.55906	-19.6268	-127.428	-237.777	-284.562	-339.175
90.95	3.94606	-4.02036	2.0805	-4.67848	3.84256	-2.44406	-0.5387	3.57985	3.19241	-0.018578	-22.0682	-124.376	-240.218	-281.51	-341.311
91	0.283947	-3.41001	2.99603	1.42504	1.70633	0.302521	3.73376	-0.997791	3.80276	1.5073	-23.5941	-126.513	-241.439	-284.562	-341.922
91.05	3.03053	-1.27378	0.859798	-2.84742	2.62186	-2.44406	1.59753	2.66432	1.05618	1.81248	-19.0164	-121.935	-239.608	-285.172	-340.091
91.1	-2.15746	-5.24106	3.60638	2.95092	3.53738	-2.44406	5.25964	2.05397	3.80276	1.20213	-22.6785	-127.733	-238.387	-283.951	-337.039
91.15	2.72535	-4.32554	0.859798	-0.711193	4.14774	-0.613007	1.59753	0.528088	1.36135	4.25388	-20.2371	-123.156	-239.913	-279.984	-338.565
91.2	-3.07299	-0.663425	-0.055729	2.95092	1.09598	-0.613007	2.81823	4.49537	1.05618	0.89695	-22.0682	-127.123	-237.167	-283.341	-339.48
91.25	-0.326405	-2.79966	2.0805	-0.711193	0.790802	-2.44406	2.51306	0.528088	4.71828	0.89695	-22.9837	-124.682	-238.387	-284.867	-336.428
91.3	-3.07299	-4.02036	-0.66608	3.86644	2.31668	-0.918182	0.987179	3.57985	-0.469704	4.25388	-20.2371	-126.207	-237.777	-283.951	-334.292
91.35	0.283947	-2.49448	-2.19196	-0.711193	0.485626	-0.307831	4.64929	2.96949	-0.164528	-0.323753	-25.1199	-125.597	-233.81	-281.51	-335.818
91.4	-2.15746	0.862453	1.47015	3.56127	-2.26096	-3.05441	0.682003	1.13844	2.58205	1.81248	-25.1199	-121.63	-236.251	-282.731	-334.597
91.45	2.115	-4.63071	-1.88678	-0.406017	-1.34543	-1.83371	5.25964	5.4109	-0.774879	1.81248	-23.2889	-122.545	-231.368	-283.036	-333.072
91.5	-1.85228	-4.63071	-2.49714	3.25609	2.01151	-0.002655	1.59753	0.222912	0.140648	0.286598	-24.2044	-119.799	-235.03	-280.289	-328.494
91.55	2.42018	-1.88413	2.0805	-0.100842	1.09598	-3.05441	1.90271	3.27467	0.750999	3.33836	-20.8475	-123.461	-231.674	-277.238	-330.325
91.6	-2.15746	-3.41001	-2.80231	0.204334	-1.6506	-2.74924	2.20788	2.35914	-2.30076	-0.323753	-22.3734	-119.494	-232.589	-279.679	-330.325
91.65	0.589123	-6.46176	-1.27643	2.03539	-0.124725	1.52322	0.987179	1.44362	0.140648	-0.628929	-22.9837	-121.63	-230.453	-276.017	-326.968
91.7	-3.07299	-4.32554	3.91156	0.204334	3.23221	-2.74924	5.56482	4.49537	-1.08005	4.86423	-17.4906	-120.104	-230.148	-274.186	-322.696
91.75	-1.85228	-0.663425	-1.58161	2.64574	0.18045	-2.74924	0.071651	0.222912	-1.08005	-0.323753	-20.8475	-118.578	-228.317	-276.322	-321.78
91.8	-3.37816	-2.49448	-0.360905	-0.100842	-1.95578	0.607697	0.682003	1.13844	3.19241	0.286598	-19.932	-120.409	-226.791	-272.355	-322.696
91.85	-3.98851	-1.88413	3.91156	3.86644	-0.735077	0.912872	0.682003	3.27467	-0.164528	3.03318	-19.6268	-117.357	-227.706	-272.05	-319.949
91.9	-2.76781	-0.053074	0.249447	-0.406017	3.23221	-0.918182	-0.843876	0.222912	-0.774879	-0.934105	-20.5423	-121.63	-225.57	-272.355	-317.508
91.95	-3.68334	1.4728	1.47015	1.73021	0.485626	-0.307831	3.12341	2.96949	2.27688	1.20213	-17.4906	-120.714	-225.875	-268.388	-316.592
92	0.589123	-1.88413	3.91156	-0.711193	-1.34543	2.74393	-2.36976	2.96949	-1.99558	1.5073	-18.7113	-120.409	-222.518	-269.913	-318.728
92.05	-1.24193	-1.57895	-0.055729	-1.62672	0.18045	-0.918182	-0.233524	1.13844	-1.38523	-2.15481	-19.3216	-121.63	-223.739	-266.251	-317.202
92.1	3.3357	-0.053074	1.16497	1.11986	3.23221	0.607697	-0.5387	4.49537	0.445824	0.89695	-15.3543	-117.968	-220.077	-268.998	-315.371
92.15	-0.936756	-0.053074	3.60638	-3.45777	2.62186	1.8284	-1.45423	2.05397	-3.21629	1.20213	-19.6268	-122.545	-222.823	-265.641	-312.014
92.2	1.80983	-1.57895	0.249447	-1.62672	1.09598	2.43875	2.20788	3.27467	-2.30076	-1.54446	-18.7113	-119.799	-219.466	-266.251	-313.845
92.25	-0.63158	0.252102	-0.971256	-4.98365	1.09598	0.607697	-2.67493	5.71608	1.36135	0.89695	-16.575	-119.799	-222.213	-263.505	-311.404
92.3	-0.63158	2.08316	3.60638	-4.06813	3.53738	0.912872	-0.5387	2.66432	-1.99558	1.20213	-20.2371	-119.494	-219.772	-263.81	-306.216
92.35	0.894299	0.252102	2.38568	-2.23707	5.36844	2.43875	0.071651	4.49537	-1.69041	0.591774	-17.7957	-114.611	-222.518	-261.979	-307.742
92.4	-2.15746	-0.663425	1.47015	-3.45777	1.70633	-1.83371	-1.45423	6.32643	2.88723	2.728	-17.1854	-118.578	-218.856	-262.284	-306.521
92.45	0.589123	0.557278	3.91156	1.11986	0.485626	-0.918182	2.51306	2.66432	-1.08005	1.20213	-19.3216	-116.137	-222.518	-261.063	-304.08
92.5	-3.07299	3.30386	4.52191	-2.54225	2.01151	0.302521	-1.45423	5.10572	-0.164528	-0.628929	-17.7957	-115.526	-219.772	-261.063	-305.301
92.55	-2.15746	1.4728	3.60638	1.42504	4.14774	-0.307831	0.682003	4.49537	2.58205	0.89695	-17.1854	-116.747	-222.518	-261.063	-304.995
92.6	-0.63158	-0.663425	5.13226	2.64574	-0.735077	-2.44406	2.51306	3.27467	-0.774879	-0.323753	-18.4061	-112.169	-220.687	-261.674	-300.418
92.65	-2.46264	0.862453	6.65814	1.11986	-1.34543	-3.05441	-0.843876	5.71608	-0.774879	-2.76516	-14.744	-116.137	-219.161	-260.148	-303.469
92.7	1.50465	3.60903	2.99603	4.4768	1.09598	1.52322	3.42858	3.88502	2.88723	-0.628929	-18.4061	-113.695	-220.687	-261.368	-299.197
92.75	-3.07299	1.4728	2.0805	-0.100842	0.18045	1.52322	0.071651	2.66432	-1.99558	-0.323753	-19.0164	-112.475	-216.11	-260.148	-301.333
92.8	-1.54711	-0.968601	5.13226	1.73021	-0.735077	0.302521	0.682003	6.02125	-1.69041	-0.934105	-16.2698	-114.611	-218.856	-261.063	-299.807
92.85	-1.24193	-1.88413	0.554623	1.42504	1.40115	1.52322	3.42858	2.35914	0.445824	1.20213	-19.0164	-110.949	-213.363	-259.537	-301.333
92.9	-1.54711	0.862453	0.554623	-0.711193	2.01151	3.96463	-1.14905	2.05397	-1.38523	1.81248	-20.2371	-112.78	-216.415	-260.148	-299.807
92.95	3.03053	-2.1893	2.0805	1.42504	0.790802	0.607697	1.59753	6.6316	-0.774879	0.89695	-16.8802	-111.254	-215.499	-259.843	-298.892
93	-0.326405	-5.54624	0.859798	-3.45777	5.97879	-1.52853	1.29235	2.66432	0.140648	2.11765	-19.932	-107.592	-213.363	-260.453	-301.333
93.05	2.115	-5.24106	-2.19196	-3.45777	1.70633	-0.307831	-0.843876	3.88502	0.750999	3.03318	-19.932	-110.643	-215.194	-261.674	-299.502
93.1	3.3357	-2.49448	-1.88678	-1.01637	2.31668	3.0491	2.51306	6.32643	-1.99558	-0.323753	-16.575	-108.812	-212.142	-260.758	-301.638
93.15	0.894299	-6.46176	0.249447	-2.84742	3.23221	-1.22336	-0.233524	1.74879	0.140648	0.591774	-19.932	-108.812	-217.025	-262.284	-298.892
93.2	1.80983	-6.15659	-3.10749	-0.100842	2.01151	-1.52853	0.071651	3.88502	-0.164528	3.33836	-18.7113	-111.559	-216.72	-259.537	-302.249
93.25	-1.54711	-3.41001	-3.41266	-1.9319	5.06326	-1.52853	4.03894	7.24195	-4.13181	-0.628929	-15.6595	-110.338	-214.279	-261.063	-298.587
93.3	-1.54711	-4.63071	0.554623	-1.9319	0.485626	2.43875	0.071651	2.96949	-2.60593	-0.628929	-18.7113	-113.085	-215.194	-256.791	-301.333
93.35	0.589123	-3.71518	-2.49714	0.50951	2.62186	-0.307831	0.987179	4.49537	-0.164528	2.728	-19.3216	-111.864	-211.837	-261.368	-298.281
93.4	-3.68334	-0.053074	-3.41266	-3.45777	-1.04025	-0.002655	2.81823	6.6316	-3.82664	-0.323753	-16.8802	-108.202	-215.499	-258.622	-301.028
93.45	-1.54711	-3.71518	-0.971256	-1.01637	2.92703	1.8284	0.071651	2.96949	-3.21629	-0.018578	-19.0164	-112.78	-213.058	-261.063	-298.587
93.5	-1.54711	-1.27378	-0.055729	0.204334	-2.56613	4.26981	-0.5387	4.1902	-0.774879	2.728	-19.0164	-109.728	-210.006	-258.622	-300.723
93.55	-2.46264	-1.57895	-2.49714	-2.23707	2.62186	1.52322	0.071651	5.71608	-1.99558	0.591774	-18.7113	-106.981	-212.142	-257.706	-296.756
93.6	1.80983	-3.41001	-1.27643	0.814686	-1.34543	1.52322	-0.843876	1.44362	-2.60593	0.286598	-19.0164	-109.728	-208.48	-258.622	-299.197
93.65	-1.24193	-0.053074	1.16497	-0.711193	2.31668	0.302521	0.682003	2.35914	-0.774879	2.42283	-19.3216	-108.202	-210.922	-253.739	-294.925
93.7	-1.24193	-2.79966	1.77533	-3.76295	0.790802	3.65945	-1.14905	5.71608	0.750999	2.728	-17.7957	-107.592	-212.142	-255.875	-298.892
93.75	2.72535	0.862453	-0.66608	-0.406017	4.45291	1.52322	-1.45423	-0.082264	-1.99558	0.591774	-17.7957	-109.118	-207.259	-252.213	-292.788
93.8	-0.936756	-3.71518	0.859798	-2.84742	0.790802	-0.307831	2.51306	0.528088	0.140648	1.81248	-20.2371	-106.066	-212.142	-254.044	-295.535
93.85	0.283947	0.557278	5.43743	-2.23707	3.84256	-0.307831	0.376827	4.49537	1.9717	4.55906	-17.7957	-108.202	-210.922	-252.213	-291.262
93.9	-0.021229	-3.71518	1.47015	0.204334	1.09598	1.8284	0.987179	0.528088	-1.69041	-0.323753	-15.6595	-109.118	-210.006	-250.992	-292.788
93.95	-1.24193	0.557278	0.859798	-3.1526	2.62186	2.13357	4.03894	0.833263	-1.08005	0.286598	-19.932	-104.845	-212.142	-251.298	-290.347
94	2.115	-3.71518	1.77533	-1.01637	-0.735077	-0.307831	0.987179	4.1902	0.445824	3.64353	-18.4061	-109.118	-209.396	-246.72	-289.431
94.05	-1.54711	0.862453	4.52191	0.50951	1.09598	-0.613007	2.20788	2.96949	0.445824	0.89695	-16.2698	-109.118	-213.058	-251.298	-289.737
94.1	-1.85228	-3.41001	1.16497	-1.01637	-1.04025	0.607697	6.48034	2.05397	-2.30076	-0.934105	-18.7113	-106.676	-211.532	-249.161	-286.685
94.15	2.72535	0.862453	-0.360905	1.73021	-0.429901	3.35428	1.90271	3.88502	-1.08005	-0.628929	-19.0164	-110.033	-207.565	-249.161	-289.126
94.2	-0.936756	-2.1893	1.47015	1.42504	0.485626	0.607697	1.29235	4.80055	3.19241	1.5073	-15.6595	-109.118	-211.837	-249.467	-284.854
94.25	-1.24193	1.77798	2.38568	0.814686	0.18045	-0.613007	4.34411	1.44362	-0.469704	-1.54446	-18.1009	-106.371	-209.701	-246.415	-288.516
94.3	1.19947	-1.27378	-1.58161	3.56127	3.23221	-0.918182	-0.5387	2.35914	0.750999	-2.15481	-19.6268	-111.254	-208.48	-248.856	-286.38
94.35	-3.07299	2.99868	-1.58161	0.50951	0.18045	2.13357	-0.5387	5.71608	1.36135	-0.018578	-18.4061	-109.423	-210.311	-245.194	-285.769
94.4	-1.85228	-0.968601	-0.360905	-0.711193	5.06326	2.43875	1.90271	1.44362	4.41311	-0.934105	-17.7957	-106.066	-206.039	-245.499	-286.074
94.45	0.589123	2.38833	1.77533	2.34056	0.18045	0.302521	-1.14905	2.05397	0.445824	-1.54446	-21.763	-109.423	-207.87	-245.499	-280.886
94.5	-3.98851	-2.1893	-1.88678	-1.32154	4.14774	1.8284	-1.7594	5.4109	-0.164528	-0.323753	-19.932	-106.371	-207.87	-241.227	-285.159
94.55	-0.63158	0.252102	-1.58161	-1.9319	1.09598	2.74393	2.20788	2.35914	1.9717	3.64353	-15.9647	-103.319	-203.292	-245.194	-282.107
94.6	-0.63158	-2.49448	-0.055729	0.814686	0.790802	4.88016	-0.843876	1.13844	1.9717	0.89695	-19.6268	-107.592	-207.565	-242.142	-283.023
94.65	-2.46264	-0.663425	2.38568	-1.9319	1.40115	1.52322	0.682003	4.1902	-1.69041	-0.018578	-20.2371	-106.676	-208.785	-242.448	-281.497
94.7	-1.54711	-2.49448	-0.360905	-2.84742	-0.735077	1.8284	5.25964	4.80055	-1.69041	2.42283	-18.4061	-103.014	-205.123	-244.889	-277.835
94.75	-2.46264	-1.27378	0.859798	0.50951	2.01151	5.18533	2.51306	1.74879	0.750999	4.55906	-17.7957	-108.202	-209.091	-240.311	-280.581
94.8	-2.15746	-1.57895	1.77533	-3.1526	-2.56613	-0.002655	1.59753	2.66432	0.140648	-0.323753	-20.5423	-107.592	-207.87	-244.889	-277.53
94.85	-0.63158	-0.968601	2.69085	-3.1526	-0.429901	1.52322	4.95446	4.80055	-1.08005	-0.934105	-21.1527	-103.319	-206.039	-243.668	-279.971
94.9	-1.54711	0.557278	-0.055729	1.73021	-2.26096	3.96463	2.81823	-0.38744	-1.38523	1.20213	-17.4906	-108.812	-208.48	-243.058	-280.276
94.95	-2.46264	-2.1893	0.249447	-1.62672	-0.429901	-0.002655	1.29235	-0.082264	1.05618	1.81248	-19.932	-108.812	-206.649	-245.499	-277.53
95	-0.936756	0.557278	-0.055729	-1.01637	2.62186	1.8284	1.29235	3.27467	-1.08005	-2.15481	-19.3216	-106.066	-204.818	-241.532	-282.717
95.05	-0.63158	-2.79966	2.99603	3.25609	0.18045	-0.307831	3.42858	2.35914	-1.99558	-0.934105	-18.4061	-108.202	-207.87	-244.584	-280.581
95.1	-1.54711	-0.35825	1.47015	0.204334	3.84256	-0.307831	4.95446	0.833263	-0.774879	2.42283	-16.575	-108.202	-206.039	-244.584	-281.802
95.15	-0.326405	-2.49448	0.554623	0.204334	0.790802	1.21805	1.59753	1.74879	0.750999	2.11765	-19.3216	-105.455	-205.428	-240.617	-283.938
95.2	-1.24193	-1.27378	0.554623	3.25609	2.01151	-1.52853	1.29235	5.4109	0.750999	-0.018578	-19.932	-106.676	-207.565	-245.805	-280.581
95.25	-3.07299	-0.35825	2.0805	-0.406017	3.84256	2.74393	2.20788	1.44362	-1.38523	-0.628929	-17.7957	-108.202	-205.428	-243.973	-283.938
95.3	-0.326405	-3.10483	2.38568	0.204334	1.40115	-0.918182	3.73376	0.528088	-0.774879	2.42283	-17.1854	-106.371	-205.734	-243.973	-282.412
95.35	-1.54711	-0.053074	-1.27643	2.64574	5.06326	1.52322	0.987179	4.1902	1.05618	2.42283	-19.0164	-105.761	-206.649	-246.72	-283.023
95.4	-3.68334	-4.32554	-0.971256	0.204334	0.18045	-2.74924	-0.233524	4.49537	1.9717	-1.23928	-18.1009	-108.202	-203.903	-243.668	-285.159
95.45	-0.936756	-2.1893	-0.360905	-0.406017	-0.124725	1.8284	-0.233524	2.05397	-0.469704	-1.54446	-14.4388	-106.066	-204.208	-246.72	-282.717
95.5	0.894299	-4.32554	1.47015	0.814686	1.40115	-1.52853	1.29235	2.05397	-0.164528	1.20213	-15.9647	-104.235	-206.344	-247.33	-286.685
95.55	-2.46264	-3.71518	-2.49714	0.814686	-0.735077	1.21805	3.42858	4.1902	0.750999	-0.018578	-18.1009	-108.202	-204.513	-243.058	-286.685
95.6	-0.63158	-1.57895	-2.19196	-1.01637	0.790802	-1.22336	0.376827	3.88502	1.66653	-1.23928	-18.1009	-107.897	-204.513	-247.941	-284.243
95.65	1.80983	-3.71518	-0.66608	0.204334	-1.95578	0.302521	-1.7594	1.44362	-1.69041	-1.84963	-14.744	-104.235	-207.259	-244.889	-288.211
95.7	-2.76781	0.862453	-1.58161	1.42504	-2.56613	-0.613007	-1.7594	2.66432	-0.774879	0.89695	-18.4061	-106.676	-206.039	-243.363	-286.685
95.75	-0.63158	-3.41001	-2.49714	-2.23707	1.09598	0.912872	1.29235	5.10572	0.750999	1.81248	-20.2371	-106.981	-204.208	-245.805	-285.769
95.8	2.42018	-1.88413	-0.055729	-0.100842	-1.95578	-1.52853	4.03894	3.57985	4.10793	-2.15481	-19.6268	-105.455	-207.565	-243.058	-287.6
95.85	-1.54711	1.16763	-2.19196	1.11986	-0.429901	-0.002655	0.071651	2.96949	-0.164528	-2.76516	-16.8802	-105.455	-204.818	-244.279	-284.854
95.9	-2.15746	-1.88413	-2.49714	-1.62672	-0.124725	-0.613007	-0.843876	2.05397	-1.08005	-1.54446	-19.3216	-108.812	-201.766	-244.584	-283.633
95.95	2.42018	0.557278	2.0805	-0.406017	-1.34543	-1.83371	0.682003	5.71608	-0.164528	0.89695	-21.4578	-106.371	-204.513	-240.922	-283.328
96	-0.63158	-2.79966	-0.66608	0.814686	1.40115	-0.613007	1.29235	3.27467	1.36135	-1.23928	-19.3216	-102.404	-201.461	-242.753	-278.75
96.05	-0.63158	-3.10483	1.16497	-1.32154	-1.95578	-3.05441	2.20788	0.833263	1.36135	-1.23928	-15.9647	-106.981	-195.663	-242.448	-279.971
96.1	0.894299	-0.968601	0.554623	-2.54225	-3.17648	0.912872	-0.233524	0.833263	-0.469704	-0.323753	-17.7957	-105.455	-199.935	-238.175	-278.14
96.15	1.50465	-4.63071	-0.055729	-0.100842	0.485626	-2.13889	-0.233524	2.66432	0.750999	2.42283	-19.932	-102.099	-199.325	-241.532	-272.647
96.2	-2.76781	-1.88413	2.38568	1.42504	-2.26096	0.607697	0.987179	1.44362	-0.164528	2.11765	-20.2371	-101.488	-195.968	-241.227	-275.393
96.25	-1.54711	-5.54624	-0.055729	-1.32154	-0.735077	-3.35959	3.73376	0.528088	3.80276	1.20213	-17.1854	-104.54	-197.799	-236.344	-273.257
96.3	1.19947	-4.63071	3.91156	0.204334	0.18045	-3.05441	3.73376	0.833263	2.27688	1.20213	-16.575	-102.404	-197.189	-238.785	-270.51
96.35	-2.46264	-0.968601	0.554623	2.64574	-2.26096	-3.66476	0.987179	4.1902	1.66653	4.55906	-20.2371	-98.4364	-195.358	-236.649	-272.647
96.4	-3.07299	-4.93589	4.52191	-0.100842	1.09598	-3.66476	1.59753	2.96949	2.58205	1.81248	-18.4061	-102.404	-194.442	-231.766	-269.9
96.45	1.19947	-2.49448	1.16497	0.204334	-0.735077	-2.13889	2.51306	1.13844	4.41311	0.89695	-15.9647	-102.709	-196.273	-234.208	-269.9
96.5	-0.021229	-1.88413	3.60638	0.204334	-1.34543	-3.96994	3.42858	2.05397	5.63381	2.11765	-13.8284	-101.793	-193.527	-233.292	-271.121
96.55	-0.63158	-2.79966	-0.971256	0.814686	2.31668	-0.613007	-1.7594	2.96949	2.88723	1.81248	-15.9647	-99.6571	-190.475	-226.578	-267.764
96.6	1.50465	0.252102	3.60638	-2.23707	-1.95578	-3.66476	0.071651	3.27467	1.9717	0.591774	-15.3543	-102.404	-194.747	-229.02	-268.374
96.65	3.94606	-3.10483	-1.27643	-1.01637	-0.429901	-2.44406	3.73376	1.44362	2.27688	3.64353	-12.6077	-101.183	-193.221	-228.715	-269.29
96.7	0.589123	-0.968601	2.0805	1.42504	4.14774	-2.13889	-0.843876	2.05397	4.10793	-0.018578	-9.2508	-98.7416	-188.644	-224.137	-264.712
96.75	1.19947	1.4728	-2.49714	-1.62672	-1.04025	-3.35959	0.682003	1.74879	0.750999	0.286598	-11.6922	-99.9623	-191.39	-228.104	-265.933
96.8	3.03053	-2.1893	2.0805	-1.62672	0.485626	0.912872	4.34411	3.27467	0.445824	2.42283	-13.2181	-101.488	-189.864	-227.189	-265.933
96.85	0.894299	0.252102	-1.27643	-0.406017	2.31668	-3.96994	-0.5387	0.528088	3.19241	0.286598	-13.5233	-99.9623	-187.423	-224.442	-262.576
96.9	-1.24193	-0.968601	0.859798	1.73021	-1.6506	-2.44406	2.20788	0.528088	-1.08005	4.25388	-9.55598	-96.9106	-186.508	-228.715	-264.712
96.95	0.283947	-0.968601	-1.58161	-1.9319	-0.429901	-1.22336	1.90271	0.528088	-0.164528	-0.934105	-11.9974	-98.7416	-188.949	-226.884	-265.628
97	2.42018	2.38833	-0.66608	-1.9319	-0.124725	-2.13889	-0.5387	3.88502	3.49758	1.81248	-13.8284	-98.7416	-187.423	-223.527	-262.576
97.05	-1.54711	-1.27378	-1.58161	1.73021	-1.95578	1.8284	2.51306	3.57985	-0.774879	-0.323753	-12.6077	-98.1313	-184.982	-227.494	-265.628
97.1	-0.936756	-1.27378	-0.66608	2.64574	0.485626	-2.13889	-1.7594	2.35914	1.9717	0.591774	-11.387	-95.0795	-189.254	-228.715	-267.154
97.15	0.283947	2.08316	0.249447	-1.62672	1.09598	-0.613007	0.987179	2.96949	0.445824	-0.323753	-14.744	-97.5209	-188.033	-225.053	-264.102
97.2	2.115	-2.49448	-1.58161	0.814686	-0.124725	2.13357	-2.06458	4.1902	1.9717	0.591774	-13.8284	-98.1313	-186.813	-227.189	-266.543
97.25	-0.63158	-2.79966	2.99603	2.34056	1.70633	-0.307831	2.20788	5.4109	2.27688	0.89695	-14.4388	-96.9106	-187.728	-226.884	-267.459
97.3	-1.24193	-2.1893	-0.66608	1.73021	1.40115	2.43875	-0.5387	2.05397	-0.164528	1.5073	-14.744	-94.7743	-190.475	-224.442	-265.933
97.35	1.19947	-5.24106	2.38568	-1.62672	-0.429901	-0.918182	0.987179	2.96949	2.88723	3.03318	-11.6922	-96.3002	-189.864	-223.527	-267.154
97.4	0.894299	-3.71518	-0.66608	-0.711193	0.790802	-0.918182	0.376827	5.10572	-0.774879	0.286598	-16.2698	-97.5209	-186.508	-224.747	-268.069
97.45	-0.936756	-4.63071	0.554623	3.25609	1.09598	1.52322	1.59753	3.88502	2.58205	1.81248	-13.8284	-95.995	-190.78	-222.611	-265.933
97.5	-0.63158	-5.24106	2.0805	0.204334	-1.04025	-2.74924	2.81823	3.88502	-2.91111	0.591774	-15.9647	-92.0277	-190.475	-221.696	-265.322
97.55	1.50465	-1.27378	-1.27643	-2.23707	0.485626	-0.613007	2.81823	5.71608	0.750999	3.33836	-14.4388	-93.5536	-187.728	-223.832	-267.459
97.6	2.115	-2.1893	2.99603	-1.62672	-0.124725	0.912872	3.73376	2.05397	-1.99558	0.286598	-15.6595	-93.2485	-187.423	-223.221	-264.712
97.65	-0.936756	-3.10483	-0.66608	3.25609	-1.95578	-0.918182	0.987179	1.13844	-0.164528	3.94871	-15.9647	-92.0277	-190.475	-220.475	-263.491
97.7	-0.63158	0.252102	1.77533	2.34056	0.485626	2.74393	2.81823	5.71608	-1.99558	0.591774	-15.3543	-88.6708	-189.559	-224.747	-265.322
97.75	1.19947	-3.41001	0.554623	0.50951	0.18045	-0.918182	0.682003	1.74879	0.750999	4.25388	-17.7957	-92.6381	-187.423	-224.137	-264.712
97.8	1.80983	-4.02036	-1.27643	1.73021	-1.34543	-2.44406	1.90271	3.57985	-0.164528	0.286598	-15.0491	-93.8588	-187.118	-220.17	-260.745
97.85	-1.24193	0.252102	3.60638	2.64574	-0.124725	0.607697	-1.14905	2.66432	1.05618	3.33836	-18.1009	-91.4174	-188.339	-220.475	-263.491
97.9	-0.63158	-4.63071	-1.88678	1.73021	1.40115	-3.96994	2.81823	1.74879	0.750999	0.286598	-14.4388	-91.7226	-186.813	-221.696	-261.05
97.95	0.589123	-4.02036	0.554623	-1.32154	-0.735077	-3.96994	-1.45423	3.57985	1.66653	3.33836	-16.8802	-93.8588	-182.845	-219.254	-256.472
98	0.283947	-1.57895	-0.971256	-3.1526	1.40115	-0.613007	0.987179	2.05397	2.88723	-0.323753	-12.9129	-92.0277	-182.845	-215.592	-259.524
98.05	-2.46264	-4.63071	-1.58161	-1.01637	3.23221	-3.05441	-2.06458	3.57985	2.27688	1.20213	-15.6595	-92.3329	-183.151	-218.339	-257.388
98.1	-1.54711	-4.93589	3.60638	-1.32154	-0.735077	-1.52853	0.071651	0.833263	5.02346	-0.018578	-11.387	-93.2485	-181.625	-216.813	-255.862
98.15	-1.24193	-1.57895	-1.58161	-3.76295	-0.735077	-1.52853	-0.843876	5.10572	1.36135	-0.934105	-14.1336	-88.6708	-178.268	-213.456	-254.947
98.2	1.80983	-4.02036	-0.055729	-4.06813	2.92703	-3.05441	0.071651	0.222912	4.10793	2.42283	-10.7767	-93.8588	-178.878	-214.066	-256.472
98.25	-2.15746	-2.79966	-0.055729	-0.406017	-2.87131	0.607697	1.59753	4.80055	-0.469704	-0.628929	-15.0491	-90.807	-180.099	-213.456	-253.115
98.3	-2.76781	-0.35825	-0.971256	-2.84742	-2.26096	-2.13889	-0.843876	-0.082264	0.750999	3.03318	-11.6922	-92.9433	-177.657	-211.625	-248.538
98.35	-2.46264	-3.71518	2.0805	-3.1526	0.485626	-3.05441	3.42858	4.80055	-1.69041	-0.934105	-16.2698	-92.9433	-174.911	-208.878	-250.064
98.4	-0.021229	-3.41001	-0.66608	-0.711193	-1.04025	-0.002655	-1.45423	-0.692616	-3.21629	0.89695	-12.9129	-93.8588	-175.521	-211.014	-249.453
98.45	-1.85228	0.862453	-0.360905	-3.45777	-3.17648	-3.05441	-0.5387	2.96949	1.36135	0.591774	-17.1854	-94.164	-177.352	-208.573	-244.265
98.5	-3.37816	-2.1893	2.69085	-2.84742	-1.95578	-1.83371	-2.36976	-0.082264	-1.99558	-0.628929	-15.0491	-91.4174	-175.826	-205.521	-244.571
98.55	-3.07299	-2.79966	-1.58161	0.814686	0.18045	2.43875	-3.59046	2.05397	1.66653	3.64353	-15.9647	-92.6381	-172.164	-205.826	-244.265
98.6	0.283947	0.862453	1.16497	-2.54225	-2.26096	-1.52853	-0.843876	-0.082264	-1.08005	-1.54446	-15.9647	-90.5019	-172.775	-206.437	-241.824
98.65	-3.07299	-0.663425	0.249447	2.03539	-1.34543	-0.613007	-4.50598	2.96949	-1.69041	-0.323753	-13.2181	-92.3329	-173.69	-204.911	-237.857
98.7	-3.07299	-1.57895	-0.66608	-1.62672	2.01151	3.35428	-1.45423	1.13844	1.05618	-1.54446	-15.9647	-89.2812	-172.469	-200.333	-239.993
98.75	-0.936756	-0.35825	3.3012	-0.406017	-2.26096	-0.002655	-2.98011	3.27467	-1.99558	-2.15481	-11.6922	-91.4174	-170.638	-201.859	-239.077
98.8	-2.46264	-1.27378	-0.360905	-1.62672	-2.26096	-0.613007	-2.36976	2.66432	0.445824	1.5073	-15.0491	-88.0605	-168.807	-202.164	-235.72
98.85	-2.76781	-3.10483	-0.055729	-2.84742	1.09598	2.74393	0.682003	1.74879	-2.30076	-1.84963	-11.387	-91.1122	-170.638	-200.028	-233.889
98.9	0.589123	-2.1893	2.99603	-1.32154	-0.429901	-0.613007	-2.36976	3.57985	-2.30076	0.286598	-15.0491	-87.1449	-168.807	-197.282	-234.805
98.95	-0.936756	-2.1893	-0.66608	-3.76295	-1.34543	-0.918182	0.682003	1.74879	0.750999	-1.23928	-14.744	-89.5863	-167.587	-199.723	-230.532
99	-2.15746	-6.46176	1.47015	-0.100842	0.18045	1.52322	0.376827	6.02125	-2.60593	-0.628929	-12.6077	-86.2294	-164.23	-200.028	-225.955
99.05	1.50465	-4.93589	2.0805	-3.45777	2.31668	-2.74924	-1.14905	1.13844	0.140648	3.03318	-14.1336	-88.976	-164.535	-197.587	-227.481
99.1	-0.63158	-0.053074	-1.27643	-0.100842	-2.26096	-2.44406	3.12341	3.88502	0.750999	-1.54446	-11.387	-86.2294	-165.145	-193.619	-226.87
99.15	3.03053	-4.02036	-0.055729	-1.32154	-2.26096	0.912872	-1.45423	1.74879	0.445824	0.591774	-14.1336	-88.3656	-163.314	-195.756	-225.65
99.2	-0.936756	-3.10483	-0.971256	1.11986	0.485626	-2.74924	1.29235	1.74879	4.41311	0.591774	-12.3026	-85.6191	-159.957	-194.84	-222.598
99.25	1.50465	1.16763	-1.27643	-1.62672	0.18045	-3.05441	1.59753	4.80055	1.05618	-1.23928	-10.7767	-87.7553	-163.009	-192.399	-226.87
99.3	-0.021229	-1.57895	1.77533	1.42504	-2.56613	0.302521	-0.843876	2.35914	2.58205	1.20213	-11.9974	-83.788	-160.873	-190.263	-225.65
99.35	1.50465	-1.57895	-0.360905	-2.84742	-1.34543	-2.13889	3.42858	6.93678	4.41311	-2.45998	-7.41975	-85.6191	-156.905	-193.619	-222.293
99.4	1.19947	-0.663425	-0.360905	2.03539	2.62186	-0.613007	-1.45423	2.96949	1.66653	-1.23928	-11.6922	-81.3466	-157.516	-191.483	-220.156
99.45	0.283947	1.16763	4.82708	-1.32154	-0.735077	2.13357	-1.14905	5.4109	2.27688	1.5073	-9.55598	-85.3139	-157.821	-189.652	-222.903
99.5	0.589123	-2.79966	-0.360905	2.03539	-1.95578	-0.613007	0.682003	6.02125	0.750999	-2.76516	-9.55598	-80.4311	-152.938	-187.821	-220.767
99.55	-0.326405	-1.88413	-0.360905	-0.100842	-0.124725	-0.307831	-2.67493	3.88502	-0.774879	-0.934105	-12.3026	-84.7035	-155.99	-188.737	-217.41
99.6	1.19947	1.4728	2.99603	2.64574	1.40115	1.52322	0.376827	6.6316	4.10793	-0.323753	-9.55598	-81.6518	-154.769	-186.6	-216.494
99.65	-1.24193	-2.79966	-1.88678	-1.32154	-2.87131	0.912872	0.987179	2.96949	-1.69041	-1.84963	-14.1336	-83.4828	-152.328	-184.769	-218.936
99.7	0.283947	-2.1893	-0.971256	1.73021	-2.56613	-0.613007	-0.5387	2.96949	0.445824	2.42283	-12.3026	-82.8725	-153.549	-181.718	-218.631
99.75	-0.936756	-0.35825	0.859798	-2.23707	-1.34543	1.8284	2.51306	2.96949	4.71828	-0.323753	-10.7767	-80.1259	-149.886	-184.159	-215.884
99.8	0.894299	-0.35825	-2.49714	1.73021	-0.735077	3.0491	-0.843876	1.44362	0.445824	-0.018578	-12.9129	-81.9569	-155.38	-183.243	-214.968
99.85	-2.76781	-3.10483	-0.971256	-2.23707	-3.17648	-0.307831	-0.233524	6.6316	1.66653	3.33836	-11.0819	-77.6845	-151.717	-180.802	-217.105
99.9	0.283947	-3.10483	2.99603	-0.100842	-2.26096	0.912872	3.12341	2.35914	3.19241	0.591774	-12.3026	-83.1776	-155.99	-181.718	-217.715
[truncated: 8,323 more rows]

## Sheet: Fig 1 and Fig 2
DHS	PZ1-TMC1		pZ1
n =7							4.03894	0.222912	4.10793	-0.934105	2.0407	2.27157	0.260063	1.99824	-1.34543
0	0					--	0.071651	1.44362	0.445824	2.42283	0.819996	-2.61124	4.53252	1.38789	-1.34543
0.001	8.043	4.9				--	3.42858	3.27467	1.05618	-0.934105	-1.31624	0.745689	-0.045113	-0.748344	1.70633
0.05	48.325	6.4				--	1.59753	0.222912	5.93899	-0.628929	1.43035	0.440514	3.31182	2.60859	-1.04025
0.1	66.9867	8.8				--	1.29235	3.57985	1.05618	2.728	-1.62141	-1.08536	-0.655464	-1.3587	-1.95578
1	82.4706	9.5				--	4.64929	1.74879	1.9717	-1.54446	0.209644	2.88192	2.70147	-0.137993	-1.34543
2	100	8.6				--	1.59753	-0.38744	5.93899	-1.23928	-1.92659	-1.39054	-0.96064	0.472359	2.01151
5	100	2.5				--	4.03894	4.1902	1.36135	2.728	-2.53694	2.88192	1.48077	-1.3587	0.18045
50		--	36.6	3.5		--	1.59753	-0.692616	2.58205	-0.934105	1.43035	-0.475014	-0.350288	1.99824	-1.04025
100		--	43.6	4.7		--	1.59753	1.13844	4.71828	0.286598	-1.92659	-0.169838	3.00664	-1.66387	-1.04025
300		--	55	6.3	66	5	3.42858	2.96949	1.9717	2.11765	-0.400707	1.66122	1.78594	3.52412	1.70633
1000		--	95	4.9			0.071651	-0.082264	1.36135	-3.07034	-2.23176	-1.39054	3.31182	-1.05352	-0.429901
0.6	2.72535	0.862453	2.0805	2.95092	-1.04025	-0.918182	2.51306	2.35914	3.49758	-1.84963	-2.53694	1.96639	2.70147	3.52412	-1.6506
0.65	0.894299	0.557278	0.859798	-1.62672	-0.735077	-2.74924	-0.233524	2.66432	-1.08005	-0.934105	0.51482	-2.30607	3.617	-1.66387	-1.34543
0.7	6.38746	3.30386	-1.27643	1.73021	-2.87131	-0.918182	-0.233524	1.74879	-0.164528	-5.51174	-3.14729	-2.00089	4.53252	2.60859	2.01151
0.75	3.03053	5.13491	0.859798	-0.711193	-3.48166	1.52322	2.51306	3.88502	2.88723	-3.68069	-1.31624	1.35604	2.09112	-1.05352	-0.429901
0.8	5.16676	2.08316	1.47015	0.204334	-0.429901	-3.35959	0.071651	1.74879	-1.08005	-2.15481	-2.53694	-1.39054	3.92217	2.91377	1.40115
0.85	2.42018	1.4728	-1.58161	2.95092	1.40115	-3.05441	2.81823	2.05397	-0.164528	-4.29104	-2.84211	1.05086	0.260063	0.167183	0.18045
0.9	2.115	3.60903	-0.66608	-1.01637	-1.34543	-0.613007	1.90271	5.10572	2.88723	-3.07034	0.51482	-2.30607	3.92217	3.21894	-1.6506
0.95	5.47194	2.38833	1.77533	3.25609	-1.95578	1.21805	1.90271	-0.082264	-1.38523	-2.15481	-4.06282	-1.39054	-0.655464	-0.137993	3.23221
1	1.50465	0.557278	-0.971256	-0.100842	0.485626	-0.918182	5.86999	0.528088	0.140648	-4.90139	-2.84211	1.35604	2.70147	3.52412	-1.6506
1.05	4.55641	0.252102	-0.360905	0.814686	0.18045	-0.002655	2.20788	2.66432	3.19241	-1.84963	0.209644	-2.00089	0.565239	-1.66387	1.40115
1.1	1.50465	3.60903	4.21673	3.25609	-1.95578	3.65945	4.03894	-0.997791	-1.99558	0.286598	-2.23176	-0.169838	1.78594	2.60859	-0.735077
1.15	1.50465	0.862453	0.859798	-1.01637	-0.124725	1.52322	4.03894	-0.38744	-0.164528	-2.15481	0.209644	-2.61124	3.31182	-1.05352	-0.124725
1.2	4.25123	0.252102	1.16497	1.11986	-0.124725	-0.613007	2.81823	1.74879	2.58205	-0.323753	-2.84211	-2.61124	0.870415	3.21894	1.09598
1.25	0.283947	0.862453	2.99603	0.204334	-1.34543	-0.307831	5.25964	-1.91332	-1.38523	2.42283	-3.75764	2.27157	4.8377	-0.748344	0.485626
1.3	2.42018	4.21939	3.60638	-1.62672	0.790802	1.52322	2.81823	0.528088	-0.774879	-1.23928	0.51482	-2.91642	1.78594	2.60859	1.70633
1.35	0.589123	2.38833	-0.360905	0.50951	-1.34543	-1.83371	1.59753	1.44362	3.80276	-0.323753	-1.62141	-0.78019	4.22735	-0.748344	-0.429901
1.4	0.283947	2.08316	-0.055729	-3.76295	-2.26096	-3.05441	4.03894	-2.21849	0.445824	1.5073	0.819996	1.05086	1.78594	1.08271	2.31668
1.45	2.72535	4.21939	2.0805	-1.62672	-0.124725	-3.05441	0.987179	0.222912	1.05618	-1.54446	2.65105	-1.39054	0.870415	-1.05352	-0.429901
1.5	-1.85228	3.30386	-1.27643	-1.01637	-2.56613	-0.613007	1.59753	-0.38744	3.49758	-0.323753	1.12517	1.35604	4.22735	-0.748344	2.31668
1.55	1.50465	1.77798	-0.971256	-3.45777	1.70633	-2.44406	2.20788	-1.91332	3.19241	2.728	3.56658	-1.08536	1.17559	0.777534	0.18045
1.6	0.894299	4.82974	0.249447	1.11986	-3.48166	-2.13889	0.071651	-0.082264	2.27688	-1.84963	1.73552	-2.00089	3.617	-0.443169	4.14774
1.65	0.589123	1.77798	0.554623	-2.84742	-0.124725	-0.613007	1.29235	-0.082264	3.19241	-1.23928	0.51482	1.35604	0.260063	3.52412	1.09598
1.7	3.3357	1.16763	-2.19196	-1.32154	-3.17648	2.43875	1.29235	-0.997791	4.41311	2.42283	4.78728	-4.13712	0.565239	-0.443169	5.36844
1.75	0.589123	3.91421	-1.27643	1.73021	-0.735077	1.52322	0.682003	1.74879	1.05618	-1.54446	-1.01106	-2.61124	3.31182	4.13447	2.62186
1.8	2.115	0.862453	1.16497	-2.23707	-3.78683	-0.613007	4.34411	-0.082264	2.58205	-1.23928	-1.62141	-1.08536	-0.045113	-0.443169	7.19949
1.85	4.86158	4.52456	-0.360905	-0.711193	-2.87131	-0.002655	1.59753	-0.082264	5.02346	0.286598	0.819996	-3.2216	2.39629	2.30341	3.53738
1.9	2.115	-0.053074	-0.055729	0.50951	-3.78683	3.35428	1.59753	1.74879	1.36135	0.89695	-3.45247	-0.169838	0.565239	0.167183	8.11502
1.95	5.47194	2.38833	1.47015	-1.9319	-1.95578	0.607697	6.78552	1.13844	1.05618	-0.934105	-2.53694	-1.08536	2.09112	-0.443169	2.92703
2	2.72535	-0.053074	2.38568	1.73021	-3.17648	-0.918182	1.59753	-0.082264	4.41311	0.286598	-0.705883	-1.69572	5.14288	2.30341	6.28397
2.05	3.3357	0.862453	-1.88678	-0.711193	-1.34543	-0.307831	2.81823	0.528088	3.80276	2.11765	-4.06282	1.96639	1.48077	-0.443169	1.09598
2.1	6.08229	-0.663425	0.249447	-0.406017	-2.56613	1.52322	6.17517	1.44362	1.9717	-1.54446	-1.92659	-1.69572	2.09112	1.99824	4.45291
2.15	1.19947	-0.968601	2.69085	2.34056	-0.735077	2.13357	1.90271	-1.60814	2.88723	-2.15481	-1.31624	-2.61124	2.39629	-1.96905	-1.34543
2.2	1.80983	-0.663425	0.859798	-3.45777	1.09598	-1.22336	2.51306	1.13844	5.32864	-0.323753	-2.23176	1.66122	0.565239	1.08271	1.40115
2.25	3.03053	0.252102	-0.360905	-2.23707	0.790802	-0.002655	4.95446	1.74879	1.9717	-4.29104	-1.31624	-1.39054	3.00664	0.472359	0.18045
2.3	0.283947	-1.57895	0.554623	-0.100842	1.40115	1.21805	1.59753	-1.30297	1.66653	-3.37551	-1.01106	-0.475014	-0.655464	-0.748344	-1.04025
2.35	1.80983	1.77798	3.60638	-3.1526	1.09598	3.35428	3.73376	0.222912	3.19241	-1.23928	-2.23176	3.1871	0.260063	2.60859	1.70633
2.4	-0.021229	0.252102	2.38568	-1.32154	2.01151	0.912872	4.03894	2.96949	1.36135	-2.45998	-0.095531	0.745689	2.70147	-1.96905	-0.735077
2.45	-1.24193	3.91421	0.859798	2.34056	-1.34543	-0.307831	0.682003	-1.30297	0.140648	-4.59621	-0.400707	1.05086	-0.96064	-0.137993	3.23221
2.5	0.283947	1.4728	2.38568	-0.100842	1.40115	0.302521	1.90271	-0.692616	0.750999	-4.29104	-1.31624	4.71298	0.260063	-0.137993	-0.429901
2.55	-3.68334	4.21939	4.82708	4.17162	-1.6506	2.74393	1.90271	2.35914	2.88723	-0.323753	1.12517	1.66122	0.565239	-1.66387	2.31668
2.6	-3.37816	2.08316	0.859798	4.17162	2.01151	3.0491	0.071651	-0.692616	-1.08005	-4.29104	1.12517	2.27157	-0.045113	2.30341	0.790802
2.65	-0.021229	6.35562	-0.66608	1.73021	-3.78683	0.302521	0.376827	-0.692616	0.140648	-5.20657	0.819996	2.88192	2.09112	-1.3587	-0.735077
2.7	-3.68334	2.08316	-0.360905	3.86644	-0.124725	-0.002655	1.29235	2.35914	2.27688	-3.68069	2.95623	-1.08536	-0.045113	0.472359	3.53738
2.75	-0.936756	5.74527	3.60638	2.34056	-3.78683	0.302521	-1.14905	0.833263	1.66653	-3.68069	2.0407	0.440514	0.260063	-0.748344	-1.04025
2.8	2.72535	0.862453	-0.360905	0.50951	-1.95578	2.13357	0.682003	-0.692616	-1.38523	-5.81692	1.12517	0.135338	4.8377	-0.443169	1.09598
2.85	-0.326405	6.05044	-0.360905	2.03539	-2.87131	-1.22336	0.987179	1.44362	-0.469704	-4.90139	2.65105	-2.91642	1.48077	4.43964	-0.735077
2.9	1.19947	0.862453	0.859798	-1.01637	-2.56613	-0.613007	-1.7594	1.44362	2.88723	-0.628929	2.65105	-0.169838	2.09112	0.167183	-0.429901
2.95	3.64088	4.82974	3.3012	-1.62672	-0.124725	-0.002655	0.682003	-2.21849	1.66653	-1.54446	0.209644	0.440514	4.53252	1.69306	2.01151
3	-0.326405	-0.35825	0.554623	1.42504	-2.26096	1.8284	1.59753	-1.91332	-0.469704	-2.45998	1.12517	-3.2216	0.565239	2.91377	-1.04025
3.05	0.894299	3.30386	0.859798	-0.711193	2.92703	-1.83371	-2.36976	2.05397	1.9717	-0.628929	0.819996	-1.08536	2.09112	0.167183	1.70633
3.1	3.94606	0.862453	0.859798	-1.62672	-2.56613	-1.22336	-0.5387	-2.52367	5.32864	1.81248	-2.23176	1.05086	2.39629	4.43964	0.790802
3.15	1.19947	3.30386	4.82708	1.11986	0.790802	2.43875	2.20788	-2.21849	1.36135	-0.628929	-2.53694	-2.00089	-0.045113	0.167183	-0.124725
3.2	2.42018	0.252102	0.859798	-1.01637	0.790802	-2.13889	-1.7594	1.13844	1.05618	-0.628929	-0.095531	-1.08536	2.70147	-0.137993	2.92703
3.25	4.55641	2.38833	0.249447	-1.62672	-0.429901	-0.307831	0.682003	0.833263	1.9717	1.5073	-4.67317	1.35604	2.39629	3.21894	-1.04025
3.3	1.19947	2.69351	-1.27643	0.814686	2.62186	-0.307831	2.81823	-1.60814	4.71828	3.03318	-3.45247	-2.30607	1.48077	-1.3587	-0.429901
3.35	3.03053	1.77798	-0.055729	-1.01637	-1.95578	-2.74924	-1.14905	-0.082264	1.36135	-1.84963	-0.705883	-0.169838	3.92217	1.69306	-0.429901
3.4	3.64088	2.69351	0.554623	-0.711193	0.18045	-0.613007	-0.5387	2.66432	0.750999	-0.934105	-3.14729	3.1871	0.260063	-1.3587	-0.429901
3.45	-0.326405	-0.053074	-3.10749	1.42504	-0.429901	-4.88547	4.03894	-0.38744	2.27688	1.5073	-2.23176	-0.78019	0.260063	-1.66387	3.84256
3.5	0.894299	3.91421	-2.80231	-0.100842	-1.04025	-3.05441	0.376827	0.528088	4.10793	-0.323753	2.0407	-0.169838	3.31182	2.91377	-0.124725
3.55	2.42018	0.252102	-1.27643	-1.32154	3.53738	-3.35959	0.682003	2.35914	0.750999	-1.84963	-1.31624	3.49227	-0.96064	-1.96905	3.23221
3.6	-0.63158	3.30386	1.47015	1.42504	-0.735077	-3.66476	3.73376	2.35914	1.05618	-0.934105	-0.705883	-0.78019	-0.655464	-1.66387	2.62186
3.65	0.283947	-0.053074	-0.971256	0.204334	0.790802	-2.13889	3.12341	-0.692616	1.66653	1.20213	2.0407	-1.39054	2.70147	1.08271	0.790802
3.7	1.50465	1.4728	-1.27643	-2.54225	-0.124725	-3.96994	1.90271	-0.082264	4.71828	-0.323753	1.73552	1.05086	-0.655464	-1.3587	2.92703
3.75	-1.24193	2.69351	-0.66608	-0.406017	-1.95578	0.302521	3.42858	2.35914	1.05618	-2.76516	-1.01106	-0.475014	-0.655464	1.38789	-0.124725
3.8	-0.326405	1.16763	1.77533	0.814686	1.70633	-2.13889	5.86999	-0.692616	1.05618	-1.84963	-0.095531	-1.39054	3.00664	2.60859	-0.735077
3.85	2.115	4.52456	0.554623	-1.62672	-1.04025	0.912872	2.20788	-0.692616	1.05618	-0.628929	2.65105	0.440514	-0.045113	0.777534	2.01151
3.9	-2.15746	1.16763	-0.055729	-0.406017	-0.429901	-1.83371	1.59753	-0.38744	3.19241	-0.628929	-2.23176	2.27157	0.260063	3.82929	-1.95578
3.95	-1.24193	5.44009	-0.055729	2.03539	1.09598	1.8284	4.95446	2.05397	1.05618	-3.37551	-1.92659	-0.78019	4.8377	0.777534	-1.6506
4	1.80983	1.77798	3.91156	-2.23707	-0.735077	-2.44406	-0.233524	-1.60814	-0.774879	-2.76516	0.819996	-0.169838	-0.350288	1.38789	-0.124725
4.05	-1.24193	2.99868	-0.66608	-2.54225	3.84256	2.13357	-1.45423	-1.60814	0.445824	-0.323753	-1.62141	2.88192	-0.350288	4.13447	-2.26096
4.1	-0.63158	3.60903	0.859798	1.11986	0.18045	-2.74924	1.29235	0.222912	2.88723	0.89695	-1.92659	-2.00089	4.53252	-0.443169	0.18045
4.15	3.3357	1.77798	1.77533	-2.54225	0.18045	1.52322	0.071651	2.05397	3.49758	-1.84963	-1.31624	-1.39054	-0.045113	1.69306	-1.6506
4.2	1.50465	5.74527	-2.49714	-2.23707	3.53738	-3.05441	-1.45423	-2.52367	1.05618	-0.323753	-0.400707	2.88192	-0.045113	4.43964	-1.04025
4.25	1.80983	0.557278	1.16497	0.204334	-0.429901	-0.307831	0.071651	-2.52367	1.36135	1.20213	-4.06282	-0.169838	2.39629	-0.443169	2.31668
4.3	2.72535	2.38833	-1.58161	0.814686	0.485626	-1.83371	4.03894	0.222912	2.27688	3.03318	-3.14729	-0.78019	-0.655464	1.69306	-2.56613
4.35	3.94606	1.16763	-0.971256	-1.62672	0.790802	-0.918182	-0.233524	1.44362	3.80276	-0.323753	0.51482	0.135338	-0.045113	3.21894	-0.735077
4.4	1.80983	0.557278	1.16497	-1.01637	-1.34543	1.8284	-0.843876	-3.4392	1.66653	-2.15481	-3.75764	2.57674	1.48077	-0.137993	3.23221
4.45	3.03053	3.60903	-0.360905	2.64574	1.40115	-0.002655	1.90271	-2.52367	1.66653	-0.934105	-4.06282	-1.08536	0.565239	1.08271	-0.735077
4.5	3.94606	0.557278	4.21673	-1.01637	-1.34543	3.0491	2.51306	-0.38744	1.66653	0.286598	-2.53694	-2.00089	-0.045113	1.99824	0.485626
4.55	-0.936756	2.69351	1.47015	-0.406017	-1.95578	-0.613007	-1.14905	0.528088	5.63381	-2.15481	-1.31624	1.96639	-0.350288	-1.66387	2.01151
4.6	-0.021229	-0.053074	4.52191	2.34056	-0.124725	3.0491	-0.5387	-2.21849	5.63381	-3.37551	-3.75764	-1.08536	1.48077	0.777534	-0.735077
4.65	3.03053	0.862453	1.47015	1.42504	-3.78683	-0.002655	0.987179	-1.30297	2.27688	-2.76516	-3.75764	-1.69572	-3.09687	1.08271	1.40115
4.7	-0.326405	1.77798	4.82708	-0.711193	-1.95578	1.52322	-0.843876	1.44362	2.88723	1.81248	0.209644	0.745689	-2.18134	-1.66387	1.09598
4.75	-0.936756	-0.053074	0.859798	2.03539	-0.124725	1.52322	-1.14905	3.27467	3.80276	-1.54446	0.819996	1.35604	0.870415	1.38789	-0.124725
4.8	0.283947	3.91421	2.69085	3.56127	-3.48166	-0.613007	-0.233524	0.833263	6.54934	-2.15481	-1.01106	-1.39054	-2.48652	1.38789	2.31668
4.85	2.72535	-0.053074	0.249447	0.50951	-1.6506	2.13357	0.071651	1.13844	3.80276	0.89695	0.819996	-0.475014	-3.09687	-1.3587	2.01151
4.9	-0.326405	0.862453	3.91156	0.50951	-1.6506	-2.74924	-1.7594	2.35914	1.66653	-1.54446	4.4821	2.57674	0.565239	0.777534	0.790802
4.95	-0.021229	2.38833	0.859798	2.95092	-2.56613	-2.44406	2.20788	5.10572	1.9717	-1.54446	2.95623	0.440514	-1.26582	1.38789	2.01151
5	3.03053	1.16763	2.38568	2.64574	0.790802	-2.74924	-0.233524	1.44362	4.41311	0.286598	1.73552	-1.39054	-0.96064	-1.05352	-0.124725
5.05	-0.63158	4.21939	0.859798	-1.01637	-1.6506	-4.58029	-0.843876	0.528088	4.10793	-4.59621	1.73552	0.135338	1.78594	1.38789	-0.124725
5.1	-0.021229	1.77798	3.3012	-0.406017	-1.95578	-1.22336	4.03894	0.833263	1.36135	-2.15481	3.2614	1.96639	3.00664	1.99824	2.01151
5.15	-0.326405	1.4728	2.38568	3.56127	2.01151	-4.88547	-0.843876	4.1902	1.05618	-2.15481	-0.400707	-1.39054	0.260063	0.472359	-1.04025
5.2	0.894299	4.21939	3.60638	0.204334	-2.87131	-3.96994	3.12341	2.05397	1.36135	-4.90139	-1.01106	-2.30607	1.78594	2.30341	-1.95578
5.25	-1.54711	2.08316	3.60638	-0.711193	-4.09201	-0.918182	-1.14905	-0.38744	-0.469704	-0.323753	-0.095531	0.135338	5.14288	4.43964	0.790802
5.3	-0.326405	4.52456	3.60638	-0.100842	-0.429901	-2.74924	1.29235	0.222912	1.36135	-3.68069	-1.62141	2.88192	-0.350288	1.99824	-0.429901
5.35	2.115	2.99868	4.82708	3.86644	-4.70236	1.21805	-0.5387	2.96949	-0.774879	1.5073	-1.31624	0.135338	-0.655464	2.60859	-1.95578
5.4	1.50465	1.16763	3.3012	-0.100842	-4.39719	-2.44406	0.987179	4.49537	-1.99558	-3.07034	0.819996	-0.169838	0.260063	4.74482	0.790802
5.45	-0.021229	6.05044	3.60638	-0.100842	-0.429901	-1.83371	-2.06458	0.833263	2.58205	0.286598	-0.705883	1.05086	-0.96064	0.472359	0.18045
5.5	1.50465	1.4728	0.249447	1.42504	-5.31271	1.52322	-0.233524	1.74879	-1.69041	-2.76516	-1.01106	3.1871	-3.70722	-0.137993	-0.429901
5.55	4.55641	0.862453	3.3012	2.64574	-3.48166	-2.44406	-1.45423	2.66432	1.66653	-0.323753	1.12517	0.135338	-3.09687	2.30341	2.62186
5.6	0.894299	1.77798	-1.58161	-1.01637	0.485626	-0.613007	0.682003	6.32643	-0.164528	-2.76516	-1.92659	-0.475014	0.870415	-2.27422	2.31668
5.65	-0.021229	-0.053074	-0.360905	-1.62672	-3.17648	-1.22336	-3.28528	3.27467	1.9717	-1.23928	1.12517	1.35604	-1.26582	-1.96905	0.18045
5.7	1.19947	2.69351	-3.10749	0.814686	-2.26096	-2.74924	0.071651	2.66432	2.88723	-2.76516	-1.62141	3.49227	-1.26582	2.60859	2.62186
5.75	2.115	-0.663425	-1.58161	1.42504	0.18045	1.21805	-2.67493	4.49537	2.88723	-2.15481	-0.705883	-0.78019	1.48077	-0.748344	2.92703
5.8	-3.37816	-1.57895	-0.055729	-2.54225	-3.17648	-2.74924	1.90271	3.88502	4.71828	-3.07034	-1.01106	-1.08536	2.39629	-0.748344	-0.735077
5.85	-2.15746	2.08316	-1.88678	-3.1526	-1.34543	-2.74924	-1.7594	2.05397	1.9717	-3.07034	-1.01106	-0.475014	-0.350288	1.69306	0.790802
5.9	-0.63158	-1.88413	2.99603	-1.32154	1.09598	0.912872	1.90271	2.05397	4.71828	-2.76516	-1.31624	2.57674	0.260063	2.30341	3.53738
5.95	0.283947	-0.663425	-1.27643	1.11986	-2.87131	-3.96994	-1.45423	1.44362	0.750999	-1.84963	-1.62141	-0.169838	1.78594	0.167183	0.18045
6	-3.37816	2.38833	1.16497	-2.23707	-1.6506	-2.13889	2.20788	1.13844	2.88723	-0.018578	-0.400707	0.135338	0.870415	0.472359	0.18045
6.05	-2.15746	-0.35825	0.859798	-1.9319	1.70633	-0.613007	0.071651	4.49537	-1.69041	-0.934105	-1.31624	1.05086	-1.26582	4.13447	3.84256
6.1	0.894299	2.08316	-1.88678	-0.100842	-2.87131	-3.96994	1.29235	-0.082264	3.49758	0.591774	-0.705883	3.1871	0.260063	-0.443169	-1.6506
6.15	3.3357	3.30386	2.38568	1.11986	-1.95578	-1.83371	0.376827	1.74879	-0.774879	-2.15481	-0.705883	0.135338	2.70147	0.472359	-1.6506
6.2	-0.326405	0.557278	-2.80231	-1.9319	2.62186	-2.13889	0.682003	0.222912	1.9717	1.5073	-1.01106	0.745689	0.870415	3.21894	1.70633
6.25	0.894299	4.21939	-0.971256	-1.62672	-1.34543	-3.66476	0.987179	0.528088	-1.69041	-0.934105	-0.095531	3.1871	0.260063	1.99824	-1.6506
6.3	1.80983	2.08316	-0.971256	-1.32154	-3.17648	1.52322	-0.5387	1.74879	1.66653	1.81248	-1.31624	0.135338	0.870415	0.777534	-2.26096
6.35	3.94606	1.16763	-1.27643	0.50951	0.485626	-2.13889	0.376827	-0.38744	0.445824	-1.84963	0.209644	1.35604	4.22735	1.99824	-0.429901
6.4	1.19947	4.52456	4.52191	-3.1526	-3.17648	-2.13889	-0.5387	3.88502	1.05618	0.591774	-1.62141	3.1871	0.870415	3.52412	0.790802
6.45	0.283947	0.252102	0.249447	-3.45777	-3.17648	0.607697	-1.14905	1.44362	0.750999	-3.37551	1.43035	-0.78019	0.870415	0.167183	-3.48166
6.5	2.115	0.252102	2.99603	-1.62672	-1.04025	-4.58029	-0.843876	6.32643	-0.774879	-3.37551	-1.01106	1.35604	2.70147	-0.748344	-1.6506
6.55	3.94606	4.52456	4.21673	-0.100842	-2.26096	-3.35959	-1.14905	1.74879	1.36135	-2.45998	2.0407	-0.78019	4.8377	2.91377	2.92703
6.6	0.589123	0.557278	2.69085	-2.54225	-3.48166	0.302521	0.071651	7.54713	-1.38523	-4.29104	-0.705883	-0.169838	1.48077	-0.137993	-0.124725
6.65	0.589123	1.16763	6.65814	-1.9319	-1.34543	-3.66476	-0.843876	2.66432	1.66653	-0.018578	2.34587	0.135338	1.48077	-1.96905	0.18045
6.7	1.19947	4.82974	2.38568	1.42504	1.40115	-3.35959	1.29235	6.93678	-2.60593	-3.37551	-1.92659	-1.08536	1.78594	-0.443169	1.40115
6.75	4.25123	2.08316	2.99603	-2.23707	-1.95578	0.607697	-0.5387	0.833263	0.445824	-0.628929	-0.095531	2.88192	4.53252	2.91377	2.31668
6.8	2.42018	1.77798	4.82708	-0.100842	-0.735077	-3.05441	1.29235	3.88502	0.140648	-0.628929	-4.36799	0.745689	-0.350288	0.777534	-0.735077
6.85	-0.936756	4.21939	1.16497	-0.100842	1.70633	-1.52853	-0.5387	-0.082264	-1.69041	-0.323753	-0.705883	4.10262	-1.26582	0.167183	0.18045
6.9	0.894299	-0.35825	2.99603	-2.23707	-3.17648	1.21805	3.73376	2.66432	1.9717	3.03318	-3.45247	1.66122	0.260063	2.60859	3.53738
6.95	2.72535	0.252102	0.554623	1.73021	-3.78683	-3.66476	-0.233524	-0.38744	-1.08005	-0.628929	-1.01106	5.32333	2.39629	3.82929	-0.429901
7	-0.021229	2.38833	-0.971256	-3.1526	-1.6506	-2.13889	4.64929	1.44362	1.05618	1.5073	-1.92659	1.66122	0.565239	1.08271	-0.735077
7.05	0.589123	-1.57895	3.3012	-0.100842	-3.48166	-0.002655	0.987179	-0.997791	-0.164528	-0.628929	-1.62141	5.93368	-0.655464	1.69306	0.18045
7.1	2.42018	-0.053074	-3.10749	-2.84742	-3.78683	-4.58029	3.42858	0.833263	0.445824	-0.934105	-0.095531	0.135338	1.48077	3.52412	0.790802
7.15	-0.021229	5.13491	-3.10749	-2.23707	-2.56613	-3.35959	-0.5387	0.528088	3.19241	0.89695	-0.705883	2.88192	4.53252	3.21894	-1.95578
7.2	-0.326405	1.77798	-0.055729	-2.54225	2.01151	-0.307831	0.071651	-0.38744	-0.774879	-2.45998	1.73552	-0.475014	4.8377	-0.748344	-0.429901
7.25	3.94606	2.99868	-2.80231	-1.9319	-2.87131	-4.27512	1.90271	3.27467	2.58205	-0.018578	0.209644	1.96639	2.39629	0.777534	2.62186
7.3	-1.54711	5.74527	-0.055729	-2.23707	-1.95578	-2.74924	0.682003	0.222912	1.36135	-1.23928	3.87175	-2.91642	1.48077	2.91377	-0.124725
7.35	-0.63158	1.77798	-0.360905	-3.76295	2.01151	0.912872	3.12341	3.88502	0.750999	-3.07034	-0.705883	0.135338	3.92217	0.472359	-1.6506
7.4	0.894299	3.60903	-1.27643	-3.45777	-1.04025	-1.22336	-0.233524	-0.38744	4.41311	1.5073	2.34587	-2.61124	3.92217	-0.748344	-0.735077
7.45	-2.15746	6.05044	2.0805	-3.45777	-2.56613	-1.83371	4.03894	1.44362	0.140648	-2.15481	-1.31624	0.440514	-1.26582	1.38789	3.53738
7.5	3.3357	1.16763	-0.055729	-2.54225	-1.34543	2.13357	-0.233524	1.44362	0.445824	-1.23928	1.43035	-2.91642	-1.26582	3.21894	-1.04025
7.55	-0.63158	0.862453	0.249447	-3.1526	0.485626	-1.83371	2.20788	0.528088	2.27688	-0.018578	0.209644	2.27157	0.870415	1.08271	-0.429901
7.6	3.64088	5.44009	2.38568	-1.62672	-3.48166	-1.52853	0.376827	3.88502	-0.164528	-0.934105	-0.705883	-0.475014	1.48077	-0.748344	1.70633
7.65	-0.021229	0.252102	-0.971256	-2.84742	-3.78683	2.74393	-0.233524	0.528088	1.9717	0.591774	2.0407	5.01815	-1.57099	0.472359	4.45291
7.7	3.03053	-0.35825	0.554623	-0.711193	-1.34543	-0.307831	2.51306	3.88502	-0.164528	-2.45998	-1.62141	1.35604	-0.96064	2.60859	2.31668
7.75	-1.54711	2.38833	2.99603	-1.32154	-1.34543	-2.44406	1.29235	0.222912	-0.774879	-2.15481	2.95623	3.49227	2.09112	0.167183	-0.124725
7.8	0.894299	2.08316	-0.971256	0.50951	-4.09201	-0.307831	3.73376	2.05397	3.19241	0.89695	-2.53694	1.05086	-2.79169	0.167183	1.40115
7.85	-2.15746	0.557278	-0.360905	-0.406017	-3.17648	-1.22336	0.376827	3.27467	-0.469704	-2.76516	-1.92659	2.27157	-1.57099	-0.443169	3.23221
7.9	0.894299	2.69351	2.0805	0.50951	-0.735077	-3.35959	1.90271	0.528088	-0.164528	-0.018578	-1.92659	1.05086	-1.57099	2.60859	-1.34543
7.95	-1.85228	3.30386	-0.055729	-1.62672	-1.6506	-2.13889	0.376827	3.88502	1.05618	0.286598	-2.84211	0.440514	-3.40205	1.69306	-2.87131
8	1.19947	1.77798	1.47015	-0.100842	-2.87131	-1.22336	-0.5387	1.13844	-2.30076	-1.84963	0.209644	0.440514	1.17559	-1.3587	-1.34543
8.05	0.589123	2.99868	3.3012	-1.9319	-2.87131	-3.96994	1.90271	2.66432	-0.469704	2.11765	-4.36799	0.135338	-2.48652	0.167183	0.18045
8.1	2.72535	6.05044	1.16497	2.95092	0.485626	-3.35959	0.682003	4.80055	0.140648	-0.323753	-0.705883	3.49227	-0.045113	4.13447	-2.26096
8.15	2.42018	2.99868	3.3012	-1.32154	-2.26096	0.302521	4.03894	3.57985	-2.91111	-0.018578	-2.53694	-1.39054	-0.96064	2.30341	-1.95578
8.2	3.64088	2.08316	3.3012	2.95092	-1.34543	-3.66476	-1.14905	5.71608	-1.08005	4.25388	-1.31624	1.66122	-0.350288	0.777534	-0.124725
8.25	3.3357	5.44009	0.859798	-1.62672	-1.04025	-3.96994	0.987179	3.88502	-0.469704	-0.323753	0.209644	-2.00089	0.870415	1.99824	2.31668
8.3	3.03053	2.99868	2.38568	2.03539	1.70633	-0.613007	1.29235	2.66432	-1.99558	0.89695	-1.62141	-0.169838	-1.26582	4.43964	1.40115
8.35	2.72535	0.557278	1.47015	-0.100842	-1.34543	-2.13889	-0.843876	6.32643	1.05618	3.94871	2.34587	0.745689	0.565239	0.777534	0.485626
8.4	0.283947	2.38833	1.16497	1.11986	-2.56613	-3.66476	3.12341	1.74879	-0.774879	1.20213	-1.31624	-2.00089	-0.96064	3.52412	1.40115
8.45	2.115	4.52456	2.38568	0.814686	-2.56613	-2.44406	-1.7594	2.96949	-0.774879	2.42283	0.209644	2.27157	2.70147	4.13447	4.75809
8.5	0.283947	0.557278	2.38568	-0.406017	0.790802	1.21805	0.682003	1.74879	2.88723	1.81248	0.819996	-1.39054	-0.655464	1.69306	3.23221
8.55	3.94606	0.252102	1.77533	3.25609	-2.26096	-1.52853	0.682003	0.222912	-0.774879	-0.018578	-0.705883	1.66122	4.53252	5.05	0.485626
8.6	-0.021229	3.60903	2.99603	-0.406017	-2.26096	-1.22336	0.987179	3.27467	-0.164528	1.81248	3.56658	0.135338	1.78594	0.777534	0.485626
8.65	3.3357	1.4728	3.60638	0.814686	-0.429901	2.13357	4.03894	-1.30297	2.58205	-0.934105	-0.400707	0.135338	5.75323	2.30341	2.01151
8.7	-0.936756	0.557278	2.0805	-2.23707	1.70633	-0.002655	0.376827	-2.21849	-1.08005	-1.84963	1.12517	3.49227	1.48077	1.99824	1.09598
8.75	1.50465	0.862453	3.60638	-1.62672	-1.34543	-0.613007	2.51306	0.833263	-0.469704	3.03318	1.73552	-0.169838	4.53252	0.167183	-1.95578
8.8	-0.021229	2.69351	5.13226	-1.32154	-3.78683	0.302521	0.682003	-2.52367	1.9717	-0.628929	0.51482	1.66122	-0.655464	2.91377	-1.95578
8.85	-0.936756	-1.88413	1.77533	-4.3733	-2.56613	2.13357	-1.45423	-0.082264	-1.38523	-1.54446	3.2614	0.135338	2.70147	-1.3587	1.09598
8.9	3.94606	-1.57895	2.69085	-0.711193	-1.6506	-0.307831	2.20788	-0.082264	1.05618	2.11765	-2.23176	-0.475014	-2.48652	2.30341	-0.124725
8.95	0.283947	2.38833	3.91156	-4.06813	-3.48166	-0.918182	-2.06458	-0.692616	5.02346	-1.23928	-1.01106	3.79745	-0.045113	-0.443169	-1.34543
9	3.64088	0.862453	0.554623	-2.23707	-4.70236	0.302521	0.071651	3.57985	0.140648	-1.54446	-0.400707	-0.169838	-3.70722	1.99824	1.40115
9.05	-0.936756	-1.57895	1.16497	-2.23707	-3.78683	0.607697	-1.14905	0.528088	1.05618	2.11765	-1.31624	2.27157	-1.57099	-1.96905	2.62186
9.1	0.894299	0.557278	4.21673	-2.54225	-1.34543	-2.13889	-1.7594	0.833263	4.41311	-1.84963	2.65105	0.440514	-3.70722	2.60859	1.09598
9.15	2.115	4.21939	-0.360905	1.11986	-0.735077	-1.52853	1.59753	4.80055	-0.164528	-2.45998	-1.01106	0.135338	-3.09687	-1.3587	3.53738
9.2	0.589123	1.4728	2.99603	-2.54225	-2.87131	2.43875	-0.843876	1.44362	-0.164528	1.5073	-1.31624	4.71298	-1.87617	1.69306	2.31668
9.25	4.86158	1.16763	5.74261	-0.100842	-1.34543	-0.002655	0.987179	0.833263	2.27688	-2.45998	1.73552	0.440514	-1.57099	-1.96905	0.18045
9.3	0.283947	3.91421	2.0805	-2.54225	0.485626	0.302521	0.987179	5.10572	-2.60593	-2.45998	-1.31624	2.88192	1.48077	3.52412	3.53738
9.35	2.72535	6.35562	2.0805	-3.45777	1.09598	1.52322	-0.5387	0.528088	-1.99558	2.728	0.209644	2.57674	-1.26582	-1.05352	-1.34543
9.4	2.42018	2.99868	4.52191	0.50951	-2.56613	5.18533	1.59753	2.35914	0.750999	-1.23928	-1.92659	1.05086	2.09112	3.52412	2.62186
9.45	1.19947	2.08316	3.3012	-4.06813	-1.04025	1.21805	-0.843876	3.88502	-3.52146	-0.628929	-1.62141	3.79745	-2.18134	-0.748344	-2.26096
9.5	5.47194	4.21939	1.77533	-2.23707	0.485626	0.912872	-2.06458	0.833263	-2.60593	1.20213	1.43035	-0.475014	-0.350288	2.60859	0.790802
9.55	1.50465	3.91421	2.99603	-2.23707	-3.78683	1.8284	0.987179	0.528088	1.36135	-3.37551	-3.75764	0.440514	-0.655464	-1.3587	-0.735077
9.6	2.115	1.16763	3.91156	-1.9319	-1.6506	3.65945	-0.843876	0.833263	-2.30076	-3.98586	-1.31624	1.66122	-4.62275	3.21894	0.18045
9.65	1.80983	1.4728	1.16497	3.56127	-2.26096	-0.307831	-0.843876	-0.692616	-2.60593	-1.23928	0.819996	-0.78019	-0.96064	-1.66387	-0.735077
9.7	-0.936756	2.99868	2.0805	-0.406017	-3.78683	-1.52853	0.987179	0.222912	1.05618	-4.90139	-0.705883	1.66122	-5.2331	2.30341	-0.429901
9.75	3.03053	1.77798	3.60638	1.11986	-1.34543	-0.918182	-1.14905	-0.692616	-0.469704	-4.59621	0.209644	-1.39054	-4.0124	-2.27422	-0.124725
9.8	-0.936756	0.557278	-0.055729	2.34056	-6.53342	1.21805	1.90271	-2.82885	-1.08005	-2.45998	-0.705883	-0.475014	-5.84345	0.167183	-0.124725
9.85	0.589123	0.862453	0.249447	0.50951	-2.87131	-1.83371	-0.5387	-0.082264	0.445824	-2.76516	-2.53694	2.88192	-6.4538	-3.18975	1.09598
9.9	3.03053	-0.053074	1.16497	4.4768	-5.92307	-3.05441	-0.5387	-0.38744	0.140648	-3.68069	2.95623	-1.08536	-0.655464	-2.88457	-1.04025
9.95	-0.326405	-1.27378	0.554623	0.814686	-4.70236	-0.918182	3.42858	-1.91332	-1.69041	-2.15481	-1.01106	0.440514	-4.92793	-1.3587	1.40115
10	3.64088	1.16763	-2.80231	-0.711193	-4.09201	2.13357	-1.45423	-0.082264	1.05618	-1.54446	-0.705883	2.57674	-1.57099	-2.5794	0.18045
10.05	1.80983	-2.79966	-0.66608	2.34056	-4.39719	0.302521	-0.233524	-0.997791	2.58205	-3.98586	2.65105	-0.475014	-1.87617	0.167183	2.62186
10.1	0.589123	-2.1893	3.60638	-1.9319	-2.26096	-0.307831	2.51306	-1.60814	-0.469704	-2.15481	-0.705883	1.96639	-2.48652	-2.88457	-0.124725
10.15	3.94606	-0.35825	-1.27643	-0.100842	-2.56613	0.912872	-2.36976	1.13844	-1.38523	-1.23928	0.209644	0.135338	2.70147	0.777534	2.62186
10.2	-1.54711	-2.79966	-0.055729	0.204334	-1.34543	3.96463	-1.45423	-1.30297	1.9717	-4.59621	0.819996	-0.169838	-2.48652	-2.5794	0.790802
10.25	-0.63158	1.4728	1.77533	-1.62672	-1.95578	1.8284	-0.5387	-1.30297	-1.08005	-2.76516	-2.84211	3.49227	-2.18134	-0.748344	3.84256
10.3	-0.326405	-1.88413	2.99603	2.95092	0.485626	-0.918182	-4.50598	1.13844	-1.69041	1.5073	-1.31624	-0.78019	-1.87617	-1.96905	-1.04025
10.35	-3.37816	1.77798	-0.055729	-0.100842	-1.04025	-1.22336	-2.36976	-0.082264	0.750999	-1.54446	-1.62141	-0.475014	-4.62275	-2.27422	3.23221
10.4	0.589123	-2.1893	0.249447	-0.100842	1.40115	0.607697	-3.28528	-1.60814	0.445824	-0.323753	-5.28352	3.1871	-0.655464	1.99824	-1.6506
10.45	-0.936756	2.69351	3.3012	4.17162	-0.429901	1.8284	-3.59046	-0.38744	-2.30076	1.5073	-3.14729	0.135338	-5.84345	-2.27422	2.92703
10.5	-1.24193	-1.57895	1.47015	-0.711193	2.62186	-2.13889	0.071651	1.13844	-1.38523	1.5073	-3.75764	1.35604	-4.62275	-0.443169	-1.04025
10.55	4.25123	3.60903	-0.055729	0.814686	-0.124725	-0.613007	-1.14905	-0.692616	0.750999	0.591774	-4.36799	3.49227	-0.350288	-2.5794	1.70633
10.6	0.283947	-0.968601	-0.055729	2.95092	1.40115	-0.307831	-0.233524	0.833263	-2.30076	0.89695	-1.62141	-0.78019	-3.09687	-1.96905	0.485626
10.65	1.50465	3.60903	2.0805	-0.406017	-2.87131	1.52322	2.51306	2.66432	-1.38523	2.728	-2.53694	1.66122	-0.045113	1.08271	-0.124725
10.7	4.86158	-1.88413	-0.055729	0.204334	0.485626	-2.13889	0.987179	-0.997791	0.445824	-0.628929	-2.53694	2.27157	0.260063	-1.66387	2.31668
10.75	1.19947	1.77798	-0.66608	1.42504	-2.26096	-4.58029	0.987179	0.528088	1.05618	0.591774	2.65105	-1.69572	0.565239	1.69306	-1.04025
10.8	3.03053	-2.79966	-0.360905	-1.9319	-0.124725	-3.35959	3.12341	3.57985	-2.60593	2.11765	-0.400707	0.745689	4.8377	-1.3587	3.23221
10.85	3.03053	-0.053074	1.16497	-0.100842	-3.78683	-1.52853	0.376827	-1.30297	-0.469704	0.591774	-0.705883	2.27157	1.48077	0.167183	-0.735077
10.9	-0.021229	-4.32554	-2.49714	-0.711193	0.485626	-0.002655	0.987179	-1.30297	2.88723	-0.934105	2.0407	-0.78019	1.48077	2.30341	1.70633
10.95	0.894299	-1.57895	-0.360905	-1.62672	-3.48166	-2.13889	2.20788	1.74879	-1.08005	0.286598	0.51482	1.66122	3.617	-0.443169	0.18045
11	0.283947	-4.02036	-0.055729	0.814686	-0.735077	-2.13889	-0.843876	-1.30297	-1.69041	3.03318	-0.095531	0.440514	-0.350288	1.99824	-1.04025
11.05	-0.326405	0.252102	1.47015	-2.23707	-4.39719	0.607697	-1.7594	-1.60814	0.140648	-0.934105	2.0407	-1.08536	1.17559	-0.443169	2.01151
11.1	0.589123	-1.88413	-1.88678	-3.45777	-2.26096	3.0491	3.42858	-0.082264	2.27688	0.286598	-1.01106	1.05086	1.17559	1.08271	-1.6506
11.15	-1.54711	1.16763	-1.27643	-0.100842	-1.34543	0.912872	1.29235	1.44362	-1.99558	2.42283	-0.095531	0.135338	-2.48652	3.52412	0.18045
11.2	-3.07299	-1.27378	0.554623	-3.45777	-1.95578	-0.613007	1.29235	-1.60814	-0.774879	1.81248	2.34587	-0.475014	0.565239	0.167183	-2.87131
11.25	0.283947	2.38833	1.47015	-4.06813	0.790802	-1.22336	5.25964	-0.082264	2.58205	-0.323753	-0.095531	0.135338	-1.57099	3.21894	-2.87131
11.3	-1.54711	-0.968601	-2.19196	1.11986	-3.17648	3.0491	2.51306	3.27467	2.58205	0.89695	0.209644	-0.78019	-2.18134	2.30341	0.485626
11.35	-1.85228	1.4728	-1.88678	-2.23707	1.09598	-0.918182	2.51306	-0.692616	-0.164528	3.33836	1.12517	-2.00089	1.48077	0.777534	-2.26096
11.4	1.50465	-1.57895	-0.66608	-2.23707	-3.48166	-2.44406	5.25964	0.833263	0.750999	1.81248	2.0407	-0.169838	0.870415	4.43964	0.18045
11.45	-1.85228	2.38833	-0.971256	1.11986	-2.87131	0.912872	3.42858	4.1902	3.19241	-0.018578	-0.400707	1.05086	0.870415	0.472359	-1.04025
11.5	-1.54711	-3.10483	-5.24372	-2.54225	-1.34543	-2.13889	1.90271	1.74879	1.9717	1.81248	1.73552	-0.169838	5.75323	1.08271	-0.735077
11.55	3.03053	0.862453	-4.32819	-1.01637	-3.17648	-2.13889	2.81823	0.222912	0.445824	3.64353	3.2614	1.05086	2.09112	1.08271	2.62186
11.6	-1.54711	-3.10483	-2.80231	1.73021	1.09598	1.52322	2.81823	0.833263	1.66653	0.591774	0.209644	1.96639	3.31182	-1.96905	-0.124725
11.65	-1.54711	0.862453	1.47015	-2.54225	-2.26096	-2.74924	-0.5387	2.66432	3.49758	-0.323753	1.73552	-2.00089	6.36358	0.167183	1.40115
11.7	3.64088	-0.663425	-1.27643	-1.62672	-1.04025	-0.918182	0.376827	-2.21849	3.19241	1.81248	2.95623	0.440514	2.09112	-1.3587	2.01151
11.75	-0.021229	-0.053074	-1.27643	2.95092	0.18045	-1.52853	3.73376	-2.21849	1.9717	3.94871	-0.705883	2.27157	1.78594	-1.05352	0.485626
11.8	-0.63158	0.862453	0.554623	0.50951	-1.34543	-2.13889	-0.233524	1.44362	1.36135	0.591774	-0.705883	-2.30607	4.53252	2.60859	4.45291
11.85	1.19947	-0.663425	3.60638	0.50951	3.53738	1.8284	0.071651	-0.082264	4.10793	-0.018578	2.95623	-0.169838	-0.655464	-0.137993	-0.735077
11.9	-1.54711	3.60903	1.77533	4.4768	-0.429901	-1.22336	3.12341	-0.692616	2.88723	0.591774	-1.62141	3.1871	-0.045113	2.30341	-0.124725
11.95	-2.46264	0.252102	-1.27643	1.42504	1.70633	3.35428	-0.843876	0.222912	-0.774879	3.03318	-1.31624	0.440514	2.70147	1.99824	0.790802
12	1.19947	4.21939	-0.360905	1.42504	2.31668	-0.307831	-1.7594	2.96949	-1.38523	-0.628929	1.43035	0.135338	-2.18134	-0.748344	-1.34543
12.05	-0.936756	1.16763	1.16497	3.56127	1.40115	3.0491	0.987179	-0.38744	0.445824	-0.628929	1.73552	3.1871	0.565239	1.69306	1.40115
12.1	-0.936756	3.30386	-0.055729	2.34056	4.75809	-0.918182	-0.843876	-0.38744	0.140648	0.591774	-0.705883	0.135338	2.39629	0.472359	-1.04025
12.15	1.50465	1.77798	-3.10749	-0.406017	0.485626	1.8284	-3.59046	0.833263	-1.99558	2.11765	1.43035	-0.169838	-1.87617	-1.05352	-2.26096
12.2	0.283947	-0.35825	-2.19196	0.50951	1.09598	-1.22336	-2.36976	1.13844	-1.69041	-1.54446	2.65105	0.135338	-0.350288	2.91377	2.01151
12.25	-1.24193	2.99868	1.16497	2.03539	1.40115	-0.307831	-0.233524	-1.30297	0.750999	-0.628929	-0.095531	-0.169838	2.39629	-2.27422	-1.95578
12.3	0.894299	0.862453	-0.971256	-2.84742	-0.124725	-0.918182	-5.11634	-0.38744	1.05618	-0.323753	1.43035	-2.30607	-1.26582	-1.05352	-0.429901
12.35	1.19947	3.30386	-0.971256	-2.23707	4.45291	0.302521	-5.11634	0.528088	-1.69041	1.81248	3.2614	-0.475014	-0.045113	2.91377	2.31668
12.4	-2.15746	-2.49448	1.47015	1.73021	0.485626	0.302521	-1.14905	0.833263	-1.69041	-0.628929	1.12517	1.96639	1.48077	-2.5794	-0.735077
12.45	-1.85228	-1.27378	2.0805	-1.9319	1.40115	0.302521	-3.59046	-1.60814	-0.469704	-2.15481	-0.400707	-2.00089	-2.18134	-0.137993	0.790802
12.5	-0.63158	-1.57895	0.859798	-1.62672	3.53738	1.52322	-4.20081	-1.30297	2.58205	-2.15481	1.73552	-1.08536	-1.26582	1.69306	0.18045
12.55	-3.37816	-3.41001	3.91156	1.42504	-1.34543	-0.307831	-2.67493	1.44362	-1.38523	-0.628929	2.95623	2.27157	2.09112	-1.66387	-0.735077
12.6	-2.46264	0.252102	-0.66608	-0.406017	1.40115	2.43875	-1.14905	-0.692616	-2.91111	-0.934105	-0.400707	0.135338	-3.70722	0.167183	2.62186
12.65	1.19947	-4.63071	-0.055729	0.204334	0.18045	-0.307831	-5.11634	-2.21849	-2.91111	-2.45998	1.43035	-1.69572	-3.40205	0.167183	-0.735077
12.7	-2.46264	-0.35825	1.16497	2.95092	-0.429901	2.74393	-2.98011	-1.30297	-0.469704	-1.84963	5.39763	-1.39054	-0.655464	-2.27422	-1.6506
12.75	-2.46264	-1.88413	-3.10749	2.64574	3.84256	-2.13889	-1.14905	2.05397	-0.469704	0.286598	2.34587	0.440514	-1.57099	0.777534	2.01151
12.8	-0.63158	-0.968601	0.554623	-0.406017	-0.429901	1.52322	-1.45423	0.833263	-4.13181	2.42283	0.819996	-4.4423	-3.09687	0.777534	-1.95578
12.85	0.283947	0.862453	-3.41266	0.50951	1.40115	-2.13889	-2.36976	-0.997791	-4.43699	0.286598	0.209644	-2.61124	0.260063	-1.05352	-0.735077
12.9	-3.07299	-2.79966	0.859798	2.95092	4.14774	-1.52853	0.071651	-0.38744	-2.91111	0.591774	3.2614	-1.08536	0.870415	0.777534	2.01151
12.95	-1.85228	0.252102	-4.32819	-1.01637	0.790802	-0.307831	2.20788	2.66432	-0.774879	0.89695	-0.095531	-2.30607	-0.96064	0.472359	-2.26096
13	-0.326405	-2.1893	-1.58161	-1.9319	2.92703	-1.52853	-0.5387	0.528088	-2.60593	2.728	-2.23176	-3.2216	1.78594	-1.05352	-0.124725
13.05	-4.59887	-3.10483	-2.49714	1.42504	1.40115	2.13357	-0.233524	-1.60814	-2.30076	-0.934105	-0.705883	-1.69572	3.31182	0.472359	0.485626
13.1	-4.90404	0.557278	-0.66608	0.204334	0.18045	-1.52853	1.90271	-1.60814	-0.469704	0.591774	0.51482	-0.169838	-0.96064	-0.443169	-2.26096
13.15	-1.85228	-3.41001	-0.971256	-2.54225	2.62186	1.52322	-0.5387	-0.082264	2.27688	4.25388	-3.14729	-2.91642	1.17559	-2.88457	-1.34543
13.2	-1.85228	0.252102	0.249447	-2.84742	-1.34543	0.607697	-2.98011	-0.38744	3.19241	0.591774	-3.45247	-1.39054	4.22735	0.167183	1.09598
13.25	-3.07299	-0.663425	-0.971256	0.204334	-0.735077	0.912872	0.376827	-3.74437	-0.164528	0.591774	-0.705883	0.745689	-0.655464	-0.443169	-1.04025
13.3	-1.24193	-0.35825	-1.27643	-2.84742	3.23221	4.26981	-1.7594	-2.82885	-0.774879	3.64353	0.819996	1.05086	-1.57099	-2.5794	1.40115
13.35	1.80983	3.60903	-1.88678	-3.45777	-0.429901	1.52322	-2.36976	-0.692616	1.05618	-0.628929	-1.92659	-0.475014	0.260063	0.472359	1.70633
13.4	-0.021229	-0.663425	-4.32819	-1.32154	-0.429901	3.65945	1.59753	0.528088	1.05618	-0.018578	-0.705883	-0.169838	0.565239	0.472359	-1.34543
13.45	-0.021229	2.38833	-3.41266	-1.32154	1.70633	1.8284	-2.36976	-3.4392	-1.08005	0.286598	2.65105	3.79745	-1.87617	-0.748344	2.01151
13.5	1.80983	0.557278	-4.32819	-3.76295	-1.34543	1.52322	1.29235	-3.4392	0.750999	-0.018578	1.43035	1.05086	-0.045113	0.472359	1.09598
13.55	2.115	-0.053074	-3.41266	-2.23707	-0.124725	3.96463	-0.843876	-2.21849	2.27688	3.03318	-0.095531	-1.08536	3.31182	1.38789	-1.6506
13.6	-1.54711	3.91421	-5.85407	-0.100842	0.790802	-0.613007	-0.843876	0.528088	-0.469704	-0.934105	1.43035	-0.169838	-0.350288	-0.748344	0.790802
13.65	-0.326405	-0.968601	-2.19196	0.204334	-1.95578	0.912872	0.071651	-1.91332	3.19241	2.728	1.73552	2.27157	-0.350288	0.472359	0.18045
13.7	2.72535	-0.35825	-3.10749	-0.711193	-1.34543	0.302521	1.29235	-2.21849	2.88723	-1.54446	-1.92659	-0.78019	3.00664	2.60859	-2.26096
13.75	-0.936756	0.557278	1.16497	0.50951	-0.735077	-2.13889	1.29235	-1.30297	1.36135	1.81248	-0.095531	-2.91642	2.39629	-0.748344	-0.735077
13.8	-1.85228	-0.968601	-2.49714	4.78197	-2.87131	1.8284	0.682003	1.44362	4.41311	-1.84963	-0.095531	-1.08536	0.870415	0.472359	-0.735077
13.85	-0.326405	0.862453	2.38568	0.814686	-1.34543	-0.613007	1.29235	1.44362	0.140648	0.89695	-2.53694	1.66122	2.39629	3.52412	-2.26096
13.9	1.50465	-1.88413	-1.58161	1.42504	0.485626	-0.307831	2.51306	-2.21849	2.88723	-0.628929	2.34587	-1.69572	5.44805	-0.137993	-0.735077
13.95	-1.24193	-0.663425	0.859798	2.03539	-1.04025	2.13357	-0.233524	-0.082264	-1.69041	0.591774	-1.62141	-2.61124	1.17559	-0.748344	0.485626
14	-1.24193	2.69351	1.47015	3.86644	1.40115	-1.22336	0.682003	2.05397	-0.774879	-1.54446	0.209644	-2.61124	1.78594	3.21894	-2.56613
14.05	0.894299	-0.968601	-0.360905	-1.32154	1.70633	1.52322	-1.14905	1.74879	-0.774879	-0.628929	-1.62141	0.745689	2.70147	-0.137993	-1.34543
14.1	3.3357	1.16763	2.38568	-1.9319	0.485626	2.13357	0.376827	-0.082264	-1.99558	-0.323753	-1.31624	0.135338	2.70147	-0.748344	1.40115
14.15	-0.021229	2.69351	-1.27643	-0.406017	4.14774	-0.002655	-2.36976	1.13844	-1.08005	0.286598	-1.01106	-1.39054	0.260063	-0.443169	-1.34543
14.2	-0.021229	0.557278	2.0805	1.42504	3.84256	3.65945	2.20788	4.1902	-3.52146	0.89695	0.209644	-1.39054	0.565239	-0.443169	-0.735077
14.25	0.283947	1.4728	-2.49714	-3.45777	2.01151	-1.52853	-2.06458	0.528088	0.140648	0.286598	1.73552	1.35604	4.22735	-2.5794	1.70633
14.3	1.80983	-0.35825	-1.88678	-2.23707	4.14774	-1.52853	3.42858	2.05397	-2.60593	1.20213	1.73552	-0.475014	1.48077	-2.88457	-1.95578
14.35	-0.936756	-2.1893	0.249447	-0.711193	3.23221	2.74393	-0.843876	1.44362	1.66653	-0.018578	1.12517	-1.69572	-0.96064	0.167183	-1.04025
14.4	-1.54711	-0.35825	-2.49714	2.03539	2.31668	-3.96994	2.20788	0.222912	-0.774879	2.11765	1.43035	-2.30607	1.17559	-4.10528	1.40115
14.45	-0.326405	-2.79966	0.554623	-1.01637	4.14774	-1.52853	-1.45423	3.88502	3.80276	-1.23928	2.0407	0.440514	4.22735	-2.88457	-1.34543
14.5	1.80983	-4.32554	-3.10749	-0.711193	4.14774	-0.307831	1.90271	-0.997791	-0.469704	2.42283	-0.705883	-2.30607	-0.350288	-1.05352	-1.04025
14.55	-1.85228	-1.57895	-1.27643	0.50951	1.40115	-3.35959	0.376827	1.44362	5.02346	-0.934105	0.51482	-2.91642	-1.26582	-0.748344	-0.735077
14.6	-1.85228	-4.32554	0.859798	3.25609	3.23221	-1.52853	2.20788	-1.30297	-0.469704	2.11765	0.819996	0.440514	-0.655464	-2.27422	0.18045
14.65	-0.326405	-4.63071	0.554623	0.204334	4.75809	-2.13889	1.29235	-0.38744	4.10793	-2.76516	-1.92659	-3.2216	1.17559	-0.443169	-4.09201
14.7	3.03053	0.557278	4.52191	-0.711193	0.18045	-3.05441	1.90271	-0.997791	-0.469704	-0.018578	-0.400707	-2.91642	-0.96064	2.91377	-2.26096
14.75	-0.63158	-2.49448	1.77533	0.204334	1.09598	0.607697	0.987179	-2.82885	1.36135	-2.76516	-2.53694	1.35604	-3.09687	-0.137993	1.70633
14.8	-2.15746	-0.968601	2.69085	3.86644	3.53738	-1.83371	2.20788	0.222912	-0.774879	-1.54446	0.51482	-2.61124	-0.96064	-0.443169	-3.17648
14.85	-1.54711	1.16763	6.04779	0.814686	-0.124725	-3.05441	0.376827	-2.82885	-2.60593	-0.323753	-2.53694	0.745689	1.78594	2.60859	-1.34543
14.9	0.894299	-1.27378	1.77533	0.814686	-0.429901	0.607697	0.682003	-0.38744	1.05618	-0.934105	0.819996	-0.475014	-0.045113	2.30341	1.40115
14.95	-0.326405	0.252102	5.13226	2.95092	3.23221	-3.35959	-1.7594	-3.74437	-1.38523	3.33836	-3.14729	1.05086	-1.87617	-0.137993	0.18045
15	-2.15746	0.557278	1.77533	2.03539	0.790802	-3.05441	0.071651	0.528088	1.05618	-0.323753	0.209644	3.1871	-0.655464	0.777534	-1.34543
15.05	-2.46264	-2.1893	-0.055729	1.11986	1.09598	0.302521	-1.7594	-2.82885	-2.91111	2.728	-1.92659	0.440514	3.31182	3.21894	-1.04025
15.1	-0.63158	-0.053074	2.69085	2.03539	3.84256	-3.05441	0.376827	2.35914	-0.164528	-0.934105	2.0407	4.10262	1.78594	0.777534	2.01151
15.15	-0.63158	0.252102	-1.58161	-0.406017	2.62186	-2.74924	-3.28528	-1.91332	-0.774879	-0.628929	-1.92659	0.745689	0.260063	0.472359	-1.34543
15.2	-3.37816	-2.79966	-0.055729	-1.01637	0.18045	0.912872	1.59753	3.57985	-1.08005	1.81248	1.73552	3.1871	0.870415	1.08271	-0.735077
15.25	-3.98851	-1.57895	-0.055729	1.73021	1.40115	-3.05441	-2.06458	-0.997791	1.9717	-2.76516	-1.01106	-0.78019	3.31182	3.52412	0.18045
15.3	-0.021229	0.252102	-2.19196	-2.23707	4.14774	-2.74924	0.682003	2.66432	-1.38523	1.5073	0.819996	1.96639	3.00664	-0.748344	-0.735077
15.35	-0.936756	-1.27378	0.554623	1.73021	-0.429901	3.0491	-3.28528	-1.91332	1.9717	-2.76516	-1.01106	-0.78019	-0.96064	-0.748344	-1.95578
15.4	-2.15746	0.862453	-3.10749	-0.100842	1.09598	-1.52853	-0.233524	0.833263	-0.774879	-0.323753	-1.31624	1.96639	-0.96064	1.38789	-1.6506
15.45	1.50465	2.38833	-3.71784	2.64574	3.53738	-1.52853	-2.06458	-0.692616	-0.469704	2.11765	-1.01106	-1.69572	-0.045113	1.38789	1.70633
15.5	-0.326405	-0.968601	0.249447	2.03539	0.790802	1.8284	-1.7594	0.833263	2.58205	-1.23928	-1.31624	1.35604	0.870415	-1.3587	-1.6506
15.55	-1.54711	1.77798	-4.02301	2.64574	-1.04025	-2.44406	-0.233524	-0.997791	-0.774879	2.728	-0.400707	-2.30607	-1.57099	-1.05352	-1.04025
15.6	2.72535	3.30386	-1.27643	2.64574	1.09598	-2.13889	-2.06458	0.222912	1.66653	-0.323753	-2.23176	1.96639	-3.09687	1.99824	1.09598
15.65	-1.54711	-0.663425	-0.055729	2.03539	2.31668	0.912872	1.90271	2.66432	0.140648	0.89695	2.0407	-1.39054	-1.57099	1.08271	3.84256
15.7	0.283947	1.77798	-2.19196	2.03539	-0.735077	-2.74924	-1.45423	0.833263	-0.774879	4.25388	-1.01106	1.66122	2.09112	-1.05352	-0.429901
15.75	0.283947	2.99868	-0.055729	0.204334	-0.124725	-1.83371	2.20788	5.4109	3.49758	0.591774	3.87175	-1.08536	0.260063	0.167183	-0.124725
15.8	-0.63158	-0.663425	-1.27643	0.814686	3.53738	0.912872	-1.45423	0.833263	-1.99558	4.25388	-0.400707	3.49227	-1.57099	1.99824	1.70633
15.85	4.55641	-0.968601	-0.971256	0.204334	0.18045	-0.002655	0.376827	4.1902	-0.469704	2.42283	1.43035	-0.475014	-0.655464	1.08271	2.01151
15.9	0.283947	1.4728	2.0805	-0.100842	1.09598	-1.83371	-0.5387	2.66432	0.445824	0.89695	-0.095531	3.1871	3.92217	-0.443169	-1.04025
15.95	6.38746	-1.88413	-1.58161	-1.32154	2.92703	0.607697	-1.14905	3.27467	-2.60593	3.64353	-0.095531	-1.39054	-0.045113	-0.137993	-0.735077
16	1.50465	-1.27378	-1.88678	-0.711193	2.62186	0.302521	0.682003	4.49537	1.66653	-0.934105	1.12517	3.79745	-1.26582	2.30341	2.62186
16.05	5.47194	0.862453	0.554623	-1.01637	-1.04025	-1.83371	-0.843876	2.35914	-1.08005	1.81248	-1.31624	-2.30607	1.17559	1.69306	1.70633
16.1	0.894299	-2.1893	-2.49714	0.204334	-1.95578	-0.002655	3.42858	5.10572	-1.99558	1.81248	2.65105	1.35604	-1.57099	-1.66387	0.485626
16.15	3.03053	-2.49448	-2.19196	-1.01637	0.790802	0.302521	-0.843876	0.833263	1.9717	-0.628929	-1.31624	-2.61124	-1.57099	-1.3587	1.09598
16.2	-0.326405	0.862453	0.554623	0.204334	-2.26096	-3.66476	1.59753	0.222912	-1.99558	3.33836	1.43035	-0.475014	1.78594	0.472359	4.14774
16.25	2.72535	-0.663425	-2.49714	-1.32154	-4.39719	-1.52853	-0.843876	0.833263	-0.774879	0.286598	-0.095531	-1.39054	-2.79169	2.60859	4.14774
16.3	-1.54711	-1.88413	-0.66608	1.42504	-2.87131	0.912872	0.682003	-0.997791	0.140648	0.591774	-0.400707	-0.475014	-1.57099	-1.05352	2.01151
16.35	1.80983	-0.35825	2.38568	-0.711193	-0.429901	-3.05441	2.81823	2.96949	-3.52146	4.55906	3.56658	1.05086	-0.045113	0.472359	1.70633
16.4	-0.936756	0.557278	-1.88678	2.03539	-3.48166	-2.74924	0.071651	-0.38744	-0.469704	-0.323753	1.12517	0.135338	-1.26582	1.69306	3.84256
16.45	2.42018	-1.88413	-0.66608	0.204334	-3.78683	0.607697	4.95446	0.222912	-1.08005	1.5073	3.56658	5.01815	1.78594	3.21894	2.92703
16.5	-0.326405	-2.1893	1.47015	3.25609	-2.26096	-1.52853	-0.5387	2.05397	-1.99558	2.42283	0.819996	1.96639	-1.57099	-0.443169	0.790802
16.55	2.115	2.38833	-0.971256	-1.01637	1.09598	-3.05441	1.59753	-0.082264	1.36135	0.286598	2.65105	4.71298	5.44805	-0.748344	1.40115
16.6	0.589123	-0.663425	-0.360905	1.11986	-3.17648	-0.613007	0.071651	3.88502	-1.69041	1.5073	2.95623	1.96639	0.870415	2.30341	3.23221
16.65	2.42018	-0.053074	0.554623	-2.84742	-2.26096	-0.307831	-1.14905	0.222912	-0.774879	0.591774	1.12517	3.1871	5.14288	-0.748344	3.53738
16.7	1.80983	1.77798	-1.88678	1.11986	-1.95578	-3.35959	3.73376	0.222912	2.88723	0.591774	5.70281	4.4078	2.09112	-1.05352	-0.124725
16.75	1.19947	1.77798	0.249447	0.50951	-0.735077	-3.35959	-1.14905	4.49537	-0.774879	3.64353	1.12517	1.66122	4.8377	1.99824	-0.429901
16.8	1.50465	-0.663425	1.47015	-0.100842	-3.48166	-1.22336	1.29235	-0.692616	0.750999	-0.628929	4.17693	5.6285	1.78594	-1.66387	-0.124725
16.85	0.283947	0.862453	-2.49714	2.34056	-4.09201	-3.96994	0.376827	0.528088	4.41311	-0.934105	1.43035	0.745689	4.53252	-0.443169	2.31668
16.9	1.19947	2.69351	-0.66608	-0.100842	-2.26096	-4.27512	0.682003	-0.38744	-0.164528	3.94871	0.51482	2.57674	0.870415	1.69306	-1.34543
16.95	-3.98851	-1.27378	0.249447	4.78197	0.790802	-1.83371	3.42858	-0.082264	0.750999	-1.23928	5.09246	0.745689	2.70147	-0.748344	-2.26096
17	-0.63158	-1.27378	-2.80231	0.204334	-2.87131	-2.13889	0.071651	2.35914	1.66653	-0.323753	1.43035	-0.475014	0.870415	2.30341	-1.04025
17.05	-4.59887	-0.053074	-4.63337	1.42504	-1.34543	-3.96994	1.59753	-0.082264	-0.774879	2.42283	3.2614	2.27157	1.48077	-1.05352	1.09598
17.1	-0.63158	2.08316	-0.971256	0.814686	-0.429901	-3.35959	-1.14905	0.222912	0.750999	-2.15481	2.0407	-1.39054	-0.96064	1.69306	0.790802
17.15	-3.37816	-2.79966	-3.41266	-0.100842	2.92703	0.607697	-1.45423	3.27467	2.58205	-0.018578	0.51482	1.66122	-1.26582	-1.3587	-0.429901
17.2	-1.54711	-1.57895	-3.71784	3.25609	1.09598	-4.27512	1.29235	-0.38744	0.140648	2.728	4.17693	-2.61124	-1.57099	0.167183	-0.124725
17.25	-0.63158	2.08316	-1.27643	-1.62672	1.09598	-3.96994	-2.36976	1.44362	1.36135	-1.23928	-0.095531	-1.39054	-1.26582	-1.3587	3.84256
17.3	-1.24193	0.862453	-4.93854	1.42504	2.31668	-1.83371	0.682003	1.44362	2.88723	1.81248	1.73552	1.66122	-0.350288	-0.443169	-0.735077
17.35	3.3357	-0.053074	-3.41266	-0.100842	4.14774	-0.613007	-1.45423	0.222912	-0.469704	1.81248	0.209644	-2.61124	-0.96064	-3.18975	0.485626
17.4	-1.54711	0.557278	1.47015	-1.32154	1.40115	-3.96994	-1.7594	2.35914	1.66653	-0.323753	-0.400707	0.745689	2.09112	-1.05352	4.45291
17.45	1.80983	3.30386	-3.41266	0.814686	0.790802	-3.35959	2.81823	1.13844	2.27688	1.20213	4.17693	-2.61124	1.17559	-1.96905	0.18045
17.5	-1.54711	-0.968601	-3.10749	-3.1526	-0.124725	0.302521	-1.7594	0.222912	-1.08005	1.20213	-1.62141	-1.08536	5.14288	-0.748344	1.40115
17.55	-0.936756	-1.88413	-1.58161	0.204334	2.92703	0.302521	1.59753	4.1902	1.36135	-0.934105	1.43035	2.27157	0.565239	-0.748344	4.14774
17.6	1.19947	-0.968601	-3.10749	-1.62672	1.09598	-2.13889	1.59753	2.66432	1.66653	1.20213	1.43035	-1.08536	3.92217	0.472359	-0.124725
17.65	-2.76781	-0.663425	-2.80231	-1.32154	-1.34543	-1.52853	0.376827	2.05397	-1.38523	1.20213	0.209644	1.66122	-0.045113	0.167183	3.53738
17.7	3.03053	-4.32554	-1.58161	2.34056	-0.735077	2.74393	4.64929	6.6316	0.140648	-1.54446	3.2614	0.135338	2.70147	0.777534	-0.735077
17.75	-0.936756	-4.93589	0.249447	-1.32154	1.09598	0.607697	-0.233524	3.27467	1.9717	0.591774	0.51482	-0.475014	1.17559	0.472359	2.01151
17.8	0.283947	-4.02036	-2.49714	1.11986	-1.6506	-0.613007	0.682003	3.27467	-1.69041	1.5073	1.73552	3.79745	-0.655464	-0.748344	2.01151
17.85	3.03053	-3.71518	-0.971256	-0.406017	-1.04025	-0.002655	2.81823	5.71608	0.140648	-0.018578	4.4821	-3.2216	3.31182	-1.3587	1.40115
17.9	-0.63158	-6.76694	1.16497	-2.23707	1.70633	2.43875	-0.843876	0.833263	2.88723	0.89695	0.51482	-0.475014	-0.350288	-0.748344	3.23221
17.95	3.94606	-5.24106	-1.27643	1.42504	-1.6506	-1.22336	1.90271	1.74879	-0.469704	3.33836	2.0407	-0.475014	2.39629	-0.748344	2.01151
18	1.19947	-3.10483	-0.360905	-1.62672	-0.124725	-1.22336	0.987179	3.27467	-0.164528	-0.934105	1.43035	-1.39054	-1.57099	-1.66387	4.45291
18.05	0.894299	-2.79966	2.99603	-0.100842	-0.429901	-1.52853	0.071651	-0.38744	2.88723	0.591774	-0.705883	1.66122	0.565239	0.472359	1.09598
18.1	3.64088	-1.88413	0.554623	-0.406017	0.18045	1.21805	2.20788	1.44362	-0.774879	1.5073	3.56658	-0.78019	1.48077	-1.3587	3.53738
18.15	0.589123	2.08316	-0.66608	-1.9319	2.31668	-1.83371	-1.14905	0.222912	-0.164528	-2.45998	-0.400707	1.05086	0.565239	1.99824	1.09598
18.2	2.115	1.4728	1.47015	2.03539	-0.429901	-3.05441	0.682003	-1.91332	1.9717	-1.54446	0.819996	3.79745	3.92217	-0.748344	3.84256
18.25	0.283947	1.16763	3.91156	-1.32154	3.23221	-2.74924	2.81823	0.833263	-0.774879	1.5073	5.70281	-0.475014	-0.350288	3.82929	-0.124725
18.3	0.283947	4.52456	-0.360905	-1.62672	-0.429901	-0.002655	-0.5387	0.833263	-1.69041	-3.37551	0.819996	1.05086	1.17559	-1.66387	3.53738
18.35	4.25123	2.38833	-0.66608	2.03539	1.40115	-3.35959	1.90271	-0.692616	0.140648	-2.76516	1.12517	1.35604	2.09112	1.38789	0.485626
18.4	-0.021229	2.08316	2.38568	-1.32154	-2.87131	-4.27512	2.51306	0.222912	0.750999	1.81248	1.73552	-0.475014	-0.96064	-1.3587	4.14774
18.45	1.50465	3.91421	0.859798	0.814686	0.790802	-3.35959	1.29235	1.13844	-2.91111	-0.628929	0.51482	2.88192	3.617	-0.443169	0.790802
18.5	0.589123	-0.053074	-0.055729	1.42504	-2.56613	-0.613007	3.42858	-0.38744	-0.774879	-0.628929	2.0407	0.440514	-0.045113	-0.748344	5.06326
18.55	-0.326405	3.60903	-0.66608	-0.711193	-1.04025	-2.74924	0.987179	1.44362	2.58205	1.5073	0.819996	-0.475014	1.48077	-0.443169	0.18045
18.6	3.64088	-2.1893	2.0805	3.25609	-2.87131	-4.88547	-0.843876	2.35914	-1.69041	0.286598	0.209644	2.27157	2.39629	2.91377	5.36844
18.65	-0.021229	-0.663425	-1.88678	-1.01637	-0.429901	-4.58029	2.81823	-0.692616	-0.469704	-0.628929	3.2614	-0.475014	-0.655464	-2.27422	1.09598
18.7	0.283947	-4.63071	-2.19196	0.204334	-1.95578	-3.35959	-1.45423	1.44362	3.19241	0.591774	1.12517	-1.69572	2.70147	0.777534	3.53738
18.75	4.25123	-1.57895	-0.971256	2.64574	0.790802	-2.13889	-2.67493	2.96949	-0.164528	1.81248	1.73552	1.96639	0.260063	-0.748344	0.18045
18.8	-0.936756	-5.54624	-0.360905	-1.32154	-0.429901	-5.801	0.987179	-1.60814	-1.08005	-1.23928	4.78728	-1.69572	0.565239	0.777534	2.62186
18.85	1.19947	-3.10483	-2.49714	0.50951	0.18045	-5.49582	-2.06458	0.528088	1.05618	0.591774	0.819996	-0.475014	4.53252	1.08271	0.18045
18.9	0.894299	-6.46176	-1.88678	1.11986	-1.34543	-4.88547	-2.36976	3.57985	1.05618	3.94871	1.12517	-0.169838	-0.655464	-0.443169	-0.124725
18.95	-0.936756	-1.27378	1.16497	-1.62672	-1.34543	-1.22336	2.20788	-0.997791	-1.99558	0.286598	5.39763	-2.61124	2.70147	2.30341	0.485626
19	1.80983	-4.32554	-0.055729	-0.406017	-3.48166	-3.35959	-1.7594	-0.38744	-0.469704	0.286598	-0.400707	0.135338	1.78594	-2.27422	-0.735077
19.05	-0.326405	-0.35825	-1.27643	0.204334	-3.48166	-3.05441	-1.14905	3.88502	1.36135	2.11765	-0.705883	0.745689	-0.045113	-0.137993	2.92703
19.1	-1.24193	-3.10483	0.249447	-1.01637	-1.95578	-1.83371	2.20788	0.528088	-1.08005	2.728	3.56658	-0.475014	3.00664	-1.3587	-1.04025
19.15	1.50465	1.77798	3.91156	2.03539	-3.48166	1.21805	-1.14905	1.13844	-2.91111	0.591774	-1.01106	1.66122	0.260063	-2.88457	1.70633
19.2	-1.24193	-0.663425	0.249447	0.204334	-0.429901	3.0491	0.071651	4.80055	-0.164528	-0.323753	-1.31624	1.05086	0.870415	1.08271	-2.56613
19.25	-0.63158	4.21939	-0.971256	-0.711193	-3.48166	0.607697	2.81823	1.13844	0.750999	4.25388	1.43035	0.440514	3.00664	-3.49493	-1.04025
19.3	2.42018	0.252102	-0.66608	2.03539	2.01151	1.21805	-0.843876	1.74879	-1.99558	0.591774	-2.84211	3.49227	-1.26582	-1.05352	0.790802
19.35	-0.021229	5.13491	1.77533	-1.01637	-2.56613	0.912872	1.59753	4.49537	-1.69041	-0.018578	-2.23176	1.05086	1.78594	-2.88457	-2.87131
19.4	1.19947	1.4728	-1.27643	-1.9319	0.485626	5.49051	3.73376	3.57985	1.66653	0.89695	2.0407	1.35604	2.39629	-2.5794	1.09598
19.45	4.25123	5.13491	-2.49714	2.34056	-1.95578	2.13357	0.071651	0.528088	2.27688	0.286598	-2.23176	5.01815	-0.655464	1.38789	-4.09201
19.5	1.19947	0.252102	-1.27643	-1.9319	-1.04025	1.21805	1.90271	1.74879	1.36135	-3.68069	-1.92659	1.05086	1.78594	-1.66387	-1.04025
19.55	2.115	3.91421	1.16497	-2.23707	-0.735077	0.607697	3.42858	2.35914	1.66653	-3.37551	2.65105	-0.475014	-0.045113	-0.137993	-1.34543
19.6	3.64088	1.16763	-0.971256	1.42504	-1.6506	3.35428	-1.14905	-2.21849	4.41311	-2.15481	-0.705883	1.96639	0.260063	0.167183	-2.87131
19.65	0.894299	4.82974	-3.10749	-2.54225	0.790802	0.302521	-0.843876	-1.91332	2.27688	-3.98586	-1.01106	0.745689	5.14288	-1.3587	2.62186
19.7	2.72535	-0.35825	-2.19196	-1.32154	-1.34543	-0.918182	3.42858	2.96949	1.05618	-2.76516	2.95623	0.135338	1.17559	2.91377	-1.95578
19.75	1.50465	4.52456	1.47015	2.03539	2.01151	-0.002655	-1.45423	0.528088	1.05618	-2.45998	-0.705883	3.49227	2.70147	-2.88457	-0.124725
19.8	-1.54711	-0.663425	-0.971256	-2.23707	-1.95578	0.302521	-0.233524	-1.30297	2.88723	0.591774	-0.705883	1.35604	6.0584	-1.3587	0.18045
19.85	1.50465	3.30386	-3.71784	-0.711193	-2.26096	-2.74924	3.73376	0.222912	-1.69041	-2.76516	2.0407	0.135338	3.00664	-0.137993	-2.26096
19.9	-0.021229	-0.663425	-3.41266	1.73021	-1.04025	-0.307831	-0.233524	0.222912	-2.60593	-1.54446	-0.705883	1.96639	3.00664	-1.3587	1.09598
19.95	-1.24193	-0.053074	-1.58161	-1.01637	-2.87131	-2.44406	0.376827	-2.52367	-1.99558	0.286598	-0.400707	0.440514	4.8377	0.472359	-1.6506
20	0.894299	-0.663425	-1.58161	-0.406017	2.92703	-3.66476	3.42858	-1.91332	-0.774879	1.20213	2.0407	-2.00089	0.260063	-0.443169	-1.04025
20.05	-0.021229	-1.27378	-5.54889	3.56127	-1.95578	0.912872	-0.5387	0.222912	-3.52146	-2.76516	1.73552	1.35604	0.565239	1.08271	-0.429901
20.1	-0.63158	0.252102	-3.41266	-0.406017	-1.6506	-2.13889	-0.5387	-1.91332	-3.82664	-1.84963	-0.400707	0.745689	1.78594	5.05	-1.95578
20.15	1.80983	-2.79966	-1.27643	-1.01637	-1.04025	1.8284	0.071651	-2.82885	-2.30076	-0.323753	2.0407	0.135338	-2.48652	-0.137993	1.40115
20.2	-0.021229	0.557278	0.859798	3.56127	-1.95578	-2.44406	-0.233524	-1.60814	-0.164528	0.591774	2.65105	1.66122	-0.655464	0.472359	-2.26096
20.25	-0.936756	-3.10483	-2.49714	-1.01637	2.31668	-0.613007	-3.28528	-0.082264	-4.13181	-3.98586	-0.400707	3.79745	0.565239	3.21894	-2.87131
20.3	1.50465	0.557278	-2.80231	-1.32154	-3.78683	-2.44406	-1.45423	-3.74437	-3.52146	-2.45998	-1.01106	0.440514	-2.18134	-0.137993	2.01151
20.35	2.72535	-3.10483	-1.58161	2.03539	-2.56613	-3.05441	1.59753	-3.4392	-1.08005	-0.934105	3.2614	1.05086	0.870415	2.30341	-2.87131
20.4	-0.021229	-0.968601	0.859798	-0.406017	-2.26096	-2.74924	-2.06458	0.528088	-0.164528	-0.323753	-1.31624	3.1871	1.48077	0.472359	-1.34543
20.45	2.42018	-0.35825	-1.58161	-1.62672	-3.48166	-5.19064	-0.5387	0.222912	-2.30076	-4.29104	-1.01106	-1.69572	-0.350288	-1.05352	-0.735077
20.5	3.3357	-1.57895	-3.41266	0.50951	-0.735077	-0.918182	2.81823	-0.997791	-1.69041	-5.51174	1.43035	-1.39054	3.31182	3.21894	-1.34543
20.55	1.50465	2.38833	-2.80231	0.50951	-4.39719	-4.27512	-0.233524	0.222912	-0.774879	-2.76516	0.51482	1.35604	3.31182	-0.443169	3.23221
20.6	2.42018	-1.57895	0.554623	-1.62672	-2.87131	-0.307831	0.376827	4.49537	1.66653	-1.23928	0.209644	-2.00089	1.78594	-1.96905	0.18045
20.65	5.16676	2.08316	-2.80231	-1.01637	-1.04025	-3.96994	1.90271	0.833263	-1.38523	-4.29104	2.34587	-2.30607	3.92217	1.38789	0.485626
20.7	1.19947	-2.1893	-2.49714	0.50951	-3.17648	0.607697	1.29235	0.833263	-1.38523	-3.37551	4.4821	-0.78019	4.8377	-1.96905	2.92703
20.75	2.115	-0.35825	2.0805	-2.54225	-0.124725	-3.96994	-1.14905	3.27467	-0.164528	-1.54446	2.34587	-0.475014	2.39629	-1.3587	-1.34543
20.8	5.47194	-0.35825	-1.27643	-1.9319	-1.04025	0.302521	-0.233524	4.49537	2.88723	2.11765	2.0407	-2.91642	2.70147	-0.137993	1.09598
20.85	-0.021229	-0.053074	0.554623	2.64574	-1.34543	-3.66476	4.03894	1.44362	1.66653	0.591774	6.31316	-2.91642	5.75323	-3.18975	0.790802
20.9	-0.936756	4.21939	2.69085	-1.32154	2.01151	-0.002655	-0.843876	1.13844	-1.38523	-0.934105	2.95623	0.135338	2.09112	-0.748344	-1.04025
20.95	0.894299	0.862453	-0.055729	0.814686	-2.87131	-2.13889	-0.5387	2.05397	-0.469704	1.20213	0.819996	-1.69572	2.39629	-0.748344	0.485626
21	-0.63158	2.69351	3.91156	3.86644	-1.34543	-0.918182	2.51306	3.57985	0.750999	4.86423	2.65105	-2.61124	4.22735	-1.66387	0.790802
21.05	-2.76781	0.862453	-0.055729	2.95092	-0.124725	-2.13889	1.29235	0.528088	2.27688	1.81248	3.56658	0.440514	0.870415	0.777534	-1.04025
21.1	-1.24193	1.4728	1.47015	1.11986	-1.95578	-3.05441	-0.5387	1.44362	-0.469704	-0.628929	-0.705883	-1.08536	1.17559	0.472359	1.40115
21.15	0.894299	4.21939	1.16497	3.25609	0.485626	-0.307831	-0.5387	1.44362	-1.08005	-1.54446	-0.095531	-1.39054	5.44805	0.167183	0.18045
21.2	-2.46264	1.4728	-0.66608	6.00267	-1.34543	-3.66476	4.03894	2.66432	-0.164528	0.591774	1.73552	0.135338	0.870415	1.99824	0.790802
21.25	-0.63158	3.60903	1.47015	2.03539	-2.56613	-0.307831	0.682003	-0.38744	1.9717	0.286598	0.209644	1.96639	0.870415	0.472359	4.14774
21.3	1.80983	0.252102	-0.66608	2.34056	2.01151	-5.49582	0.071651	-0.692616	1.05618	-2.45998	-0.095531	-1.69572	4.22735	0.472359	0.790802
21.35	-1.54711	0.557278	0.859798	4.17162	-3.17648	-1.52853	2.51306	0.222912	-1.99558	-1.84963	0.51482	-1.69572	2.09112	3.21894	0.18045
21.4	-0.936756	2.99868	-0.971256	1.11986	-2.26096	-2.44406	2.20788	1.74879	-3.21629	-0.018578	2.95623	1.35604	0.565239	0.167183	3.53738
21.45	-0.021229	-0.663425	2.69085	-0.100842	1.09598	-3.66476	-0.233524	-0.692616	-2.60593	-0.934105	-0.400707	1.35604	1.48077	-1.05352	-0.735077
21.5	-0.63158	1.77798	-1.27643	1.42504	-2.26096	-0.307831	1.59753	-0.38744	-0.469704	-1.84963	0.51482	-2.30607	3.00664	1.38789	-0.429901
21.55	-2.76781	-1.27378	2.0805	2.34056	-1.04025	-5.801	1.90271	0.833263	-2.91111	-0.018578	2.65105	-0.475014	-0.045113	-0.137993	2.01151
21.6	-0.326405	-0.35825	-2.49714	-1.62672	0.18045	-3.35959	-1.14905	2.96949	-3.21629	-0.323753	4.17693	2.27157	0.260063	0.167183	-0.124725
21.65	1.50465	1.77798	2.99603	-1.62672	-1.95578	-4.58029	0.376827	0.528088	-1.08005	-1.23928	0.51482	-0.475014	2.39629	1.99824	2.01151
21.7	-2.15746	-1.88413	-0.971256	-0.406017	1.09598	-5.49582	-0.233524	-0.38744	2.27688	3.33836	1.12517	-1.69572	-0.96064	1.38789	5.06326
21.75	-1.85228	1.77798	2.99603	-1.62672	-0.429901	-1.52853	-1.45423	1.44362	-0.774879	-1.84963	3.2614	-0.78019	-1.26582	-0.748344	1.40115
21.8	0.283947	-1.57895	-0.971256	-4.67848	-2.56613	-5.19064	1.90271	3.27467	-0.164528	0.286598	1.43035	1.96639	1.48077	2.30341	3.23221
21.85	-1.54711	-1.88413	3.91156	-3.1526	-0.124725	-2.44406	-1.45423	2.96949	4.71828	1.20213	-0.400707	-0.78019	-0.655464	1.08271	5.67361
21.9	-3.98851	1.16763	-0.360905	0.50951	-3.48166	-3.05441	2.51306	1.44362	0.750999	-1.54446	0.209644	-1.69572	-1.87617	0.472359	1.09598
21.95	-3.07299	-4.02036	2.0805	-3.1526	-3.78683	-4.27512	-0.843876	1.13844	1.05618	0.286598	2.0407	1.35604	-0.045113	1.38789	2.01151
22	0.589123	-1.27378	0.249447	-3.1526	0.18045	-0.002655	1.29235	3.27467	4.41311	-2.45998	-3.14729	0.745689	1.78594	1.99824	2.92703
22.05	-2.15746	-1.88413	0.859798	-1.9319	-4.09201	-3.96994	0.071651	4.1902	0.445824	1.5073	-1.31624	-2.00089	-3.09687	-0.443169	0.18045
22.1	-2.15746	-3.71518	0.249447	1.11986	-3.17648	-3.96994	3.42858	2.05397	2.58205	-2.45998	1.12517	-0.78019	-2.48652	-1.05352	0.790802
22.15	-0.63158	0.862453	0.249447	-1.9319	1.40115	-0.918182	1.29235	1.74879	2.27688	1.20213	-1.31624	-0.169838	1.17559	0.167183	2.31668
22.2	1.50465	-2.49448	-0.055729	-1.62672	-2.26096	-3.35959	2.20788	1.74879	2.27688	-2.45998	0.51482	0.440514	-1.57099	-3.18975	-1.34543
22.25	-2.76781	-0.968601	-2.19196	0.814686	-2.26096	-0.002655	-0.5387	3.88502	4.10793	-0.323753	-1.01106	-1.69572	-3.09687	-4.10528	0.18045
22.3	-3.37816	1.4728	1.77533	2.34056	2.31668	-0.307831	2.81823	-0.38744	0.445824	-3.37551	-1.01106	-0.475014	-1.26582	-1.66387	3.84256
22.35	-2.76781	-2.1893	-2.19196	-0.406017	-1.34543	-0.918182	-1.45423	-0.082264	3.49758	-1.54446	0.51482	0.745689	2.70147	-5.63116	-1.04025
22.4	-3.07299	1.77798	0.554623	-2.23707	-0.124725	3.0491	2.81823	1.13844	-1.99558	-4.59621	-1.92659	1.35604	-0.655464	-5.02081	-0.735077
22.45	-5.81957	1.4728	-1.27643	-1.32154	3.53738	-0.307831	-1.45423	-0.082264	1.05618	-3.07034	0.819996	-0.475014	-0.045113	-0.443169	3.53738
22.5	-4.59887	-0.053074	0.249447	0.814686	-0.735077	-0.002655	3.73376	-2.52367	-3.52146	-4.59621	-3.14729	0.135338	2.09112	-2.27422	-1.34543
22.55	-2.46264	2.08316	2.0805	-3.45777	-0.124725	1.21805	0.071651	-0.692616	-1.38523	-1.84963	1.12517	1.05086	1.48077	-2.5794	-1.6506
22.6	-2.15746	-0.35825	0.554623	-4.06813	3.53738	-3.05441	3.42858	-0.997791	-3.52146	-3.37551	-2.84211	1.96639	-1.26582	-0.137993	1.70633
22.65	-3.68334	-0.663425	4.21673	-3.1526	-1.6506	-1.22336	-0.843876	-3.13402	-1.69041	-2.45998	0.209644	-1.08536	-0.96064	0.472359	-0.429901
22.7	-2.46264	2.99868	-0.66608	-0.100842	-1.04025	-1.52853	2.20788	0.833263	-1.99558	-2.45998	-3.14729	-0.169838	1.17559	-1.66387	-0.735077
22.75	0.589123	-1.57895	2.0805	-3.76295	2.92703	-3.96994	-0.233524	-1.30297	-2.30076	-1.84963	2.34587	1.96639	-0.96064	-1.3587	1.40115
22.8	-0.63158	-0.663425	1.16497	-1.9319	-1.95578	-1.83371	-0.233524	0.528088	-1.08005	-0.934105	-1.62141	1.35604	-2.18134	1.38789	2.92703
22.85	-2.15746	0.862453	-0.971256	-0.100842	-1.6506	-1.52853	-0.843876	2.05397	-2.30076	-3.68069	1.73552	-0.169838	-1.26582	-2.88457	-1.6506
22.9	-1.54711	-2.1893	2.69085	2.34056	-0.124725	-2.13889	-1.7594	0.833263	-0.469704	-1.23928	-0.705883	1.35604	2.39629	-2.88457	-0.124725
22.95	-0.021229	-1.88413	-2.19196	0.814686	-1.04025	1.21805	-1.14905	4.49537	-2.60593	-3.37551	2.0407	2.57674	-0.96064	-0.443169	3.23221
23	-0.63158	-1.88413	-0.66608	1.11986	-1.34543	-1.22336	-1.14905	0.833263	-0.164528	1.20213	-0.400707	-1.69572	-0.655464	-2.27422	-1.04025
23.05	-2.76781	-2.1893	-1.58161	1.42504	-0.429901	-1.52853	-1.7594	5.4109	-2.91111	-3.68069	2.34587	0.745689	0.260063	-1.66387	-0.124725
23.1	-1.54711	0.557278	-2.80231	3.86644	0.485626	2.43875	-0.843876	-0.082264	1.66653	-1.23928	-0.095531	-0.475014	2.39629	-0.748344	3.53738
23.15	0.589123	-0.663425	2.0805	0.814686	-1.34543	-0.002655	-0.233524	2.66432	-2.30076	-3.37551	2.0407	-1.08536	-1.26582	0.777534	1.09598
23.2	0.894299	-1.57895	-2.49714	0.50951	1.09598	-1.22336	-0.5387	-0.997791	1.05618	-3.07034	-0.400707	1.05086	-1.57099	-2.27422	-0.735077
23.25	-2.46264	3.60903	-0.360905	1.42504	2.62186	3.35428	-0.843876	1.13844	-0.469704	-3.07034	1.12517	-2.91642	0.565239	-1.66387	1.09598
23.3	-1.54711	1.77798	0.859798	0.204334	-1.04025	-0.307831	0.071651	-2.52367	0.750999	-4.90139	-0.705883	0.745689	3.617	2.30341	2.01151
23.35	-1.54711	1.77798	-0.971256	0.204334	0.485626	0.607697	-0.5387	-0.692616	2.88723	-0.018578	-0.095531	-3.52677	0.260063	1.69306	-1.34543
23.4	-0.021229	6.05044	2.69085	3.25609	3.84256	3.35428	1.90271	-2.52367	0.140648	-5.51174	-0.400707	-2.30607	-0.045113	-0.137993	-1.04025
23.45	-3.98851	2.38833	0.249447	0.814686	-0.735077	-1.52853	-1.45423	-0.692616	4.41311	-3.98586	0.51482	-3.83195	1.17559	0.167183	2.62186
23.5	-3.07299	2.99868	-0.055729	1.42504	-1.04025	0.912872	2.20788	-1.30297	-0.469704	-4.59621	-1.92659	-2.30607	3.92217	3.82929	-1.34543
23.55	-2.15746	6.96597	3.91156	4.17162	1.70633	3.96463	-1.7594	-0.997791	1.36135	-4.29104	-0.095531	-2.61124	0.260063	-0.748344	-1.34543
23.6	0.283947	1.77798	0.554623	1.11986	-0.429901	-0.613007	2.51306	-0.997791	0.140648	-0.018578	-2.84211	-1.39054	-1.87617	-1.96905	0.485626
23.65	-2.76781	0.862453	2.38568	4.17162	-1.04025	-0.307831	-1.45423	-1.60814	-2.60593	-3.07034	1.73552	-2.61124	-0.655464	-1.05352	1.40115
23.7	-2.76781	3.30386	1.77533	-0.711193	-0.429901	2.13357	0.987179	-0.692616	1.9717	-0.323753	-1.31624	-2.00089	1.17559	0.777534	-1.95578
23.75	2.42018	-0.663425	-0.360905	1.73021	1.40115	-0.918182	-2.98011	-3.13402	-1.69041	-1.84963	2.34587	-2.61124	0.260063	-2.88457	-1.34543
23.8	0.894299	-1.27378	3.91156	0.204334	-2.56613	-0.613007	-0.843876	-0.082264	-0.469704	-2.76516	-1.01106	-2.30607	-2.18134	-3.49493	1.09598
23.85	-0.936756	0.862453	-0.360905	-0.711193	-0.429901	3.35428	-2.06458	-3.13402	-0.774879	1.20213	3.56658	-3.2216	-0.655464	-1.05352	-1.95578
23.9	3.64088	-1.57895	-0.66608	-0.711193	2.92703	-0.613007	-2.36976	0.528088	-1.08005	-3.68069	-0.095531	-3.52677	1.48077	-0.443169	-3.78683
23.95	-0.021229	-2.1893	1.77533	-2.84742	-1.04025	-0.613007	-1.14905	-4.6599	3.49758	-1.84963	0.51482	-2.61124	2.09112	-2.27422	-1.34543
24	0.283947	0.557278	-1.88678	-0.100842	-1.04025	3.35428	-2.36976	-1.91332	-1.08005	-2.15481	-1.62141	-2.00089	-0.96064	-2.5794	1.09598
24.05	0.589123	-2.1893	-0.055729	-3.1526	-0.124725	-1.52853	1.29235	-3.74437	0.445824	-4.29104	-1.01106	-2.61124	-0.96064	0.167183	-2.26096
24.1	-2.46264	-1.57895	0.859798	-1.9319	0.485626	-2.13889	-3.59046	-3.13402	1.05618	0.591774	-1.01106	-2.00089	-0.045113	0.167183	-1.95578
24.15	2.115	2.08316	-2.19196	-4.06813	-4.39719	3.0491	0.071651	-1.60814	-1.08005	-5.20657	-2.53694	-2.91642	2.70147	-2.27422	-0.429901
24.2	-3.37816	1.16763	0.249447	-1.62672	-3.17648	-0.918182	-3.89563	-4.35473	2.58205	-1.84963	0.819996	-0.78019	-1.26582	-1.05352	2.01151
24.25	0.894299	-0.35825	0.249447	-3.76295	1.09598	-0.613007	-1.14905	2.05397	-0.469704	-0.934105	-1.92659	-0.475014	-1.87617	0.472359	-2.56613
24.3	-2.76781	2.08316	-1.88678	-1.01637	-2.26096	1.8284	-1.45423	-1.30297	-1.38523	-2.76516	1.43035	-1.69572	1.17559	0.472359	-1.04025
24.35	-1.24193	1.4728	0.554623	-4.3733	-2.26096	-0.918182	-1.14905	1.44362	2.27688	-0.018578	-1.92659	0.745689	0.565239	-1.05352	1.40115
24.4	-3.37816	-0.053074	-2.49714	-1.9319	-1.04025	-1.52853	1.59753	0.833263	-2.30076	-3.07034	-1.31624	-1.69572	-2.48652	-0.748344	3.23221
24.45	-1.24193	0.252102	-2.19196	-4.67848	2.01151	1.52322	-1.45423	-0.082264	-1.99558	-2.76516	-0.705883	1.66122	-0.96064	1.38789	0.485626
24.5	-1.85228	1.77798	2.38568	-0.711193	-0.429901	-0.918182	3.42858	4.49537	-1.38523	2.11765	-1.62141	-2.30607	0.565239	0.777534	0.18045
24.55	-1.85228	-0.968601	-3.10749	-4.06813	-0.735077	-0.918182	-1.45423	-0.997791	-3.21629	-2.76516	2.34587	1.96639	-1.26582	-1.3587	2.01151
24.6	-1.24193	-1.57895	-1.88678	-0.100842	1.09598	0.302521	0.071651	1.13844	-1.38523	-0.628929	-2.23176	-2.00089	3.00664	-1.3587	2.31668
24.65	-0.936756	1.77798	1.77533	-1.62672	2.01151	0.607697	0.071651	0.222912	-3.21629	-0.018578	0.51482	1.05086	-1.57099	0.167183	-0.735077
24.7	-1.85228	-1.27378	-1.88678	2.03539	-1.04025	-3.05441	-1.7594	-1.30297	-2.60593	-2.15481	-1.62141	-1.69572	0.565239	0.167183	-1.6506
24.75	-1.85228	-2.1893	-0.055729	-1.62672	0.18045	-1.83371	1.90271	1.74879	0.750999	0.286598	-1.92659	-1.08536	1.48077	-4.10528	-0.429901
24.8	-0.936756	1.16763	2.99603	2.03539	1.40115	0.302521	-2.06458	-4.04955	-1.99558	-2.15481	-1.01106	0.440514	0.870415	-3.49493	2.31668
24.85	-1.85228	-0.35825	-2.19196	-1.32154	1.40115	-2.44406	2.51306	-2.82885	-0.164528	-1.84963	-3.14729	-0.475014	3.617	-0.443169	-1.04025
24.9	-0.936756	-2.1893	0.554623	2.64574	-1.04025	-1.83371	0.682003	-1.91332	3.49758	1.20213	1.12517	1.96639	0.260063	-3.18975	-0.429901
24.95	-2.76781	-0.663425	2.69085	-1.32154	-1.04025	0.607697	0.987179	-3.4392	-0.164528	-3.07034	-3.14729	-2.00089	3.92217	-4.71563	2.31668
25	0.589123	1.77798	-2.49714	-0.100842	1.70633	-2.44406	3.12341	0.528088	1.36135	-2.15481	-1.62141	1.35604	-0.655464	-1.66387	4.45291
25.05	-1.54711	-1.27378	-0.66608	-0.406017	-0.124725	-1.83371	0.682003	-3.74437	3.49758	0.591774	-1.62141	-1.69572	3.31182	-1.05352	1.40115
25.1	1.50465	-2.79966	0.859798	-2.23707	-0.735077	0.912872	4.03894	-2.21849	-1.08005	-1.84963	-2.23176	-2.91642	-1.87617	-2.5794	1.70633
25.15	-0.63158	0.862453	-2.19196	0.50951	0.18045	-1.83371	-0.233524	1.44362	1.05618	-0.323753	3.2614	-2.30607	3.00664	0.167183	2.31668
25.2	3.03053	-1.88413	-2.49714	-4.06813	3.23221	-2.74924	-0.233524	-0.692616	2.27688	0.89695	-0.705883	-4.13712	-0.96064	-1.66387	4.45291
25.25	-1.24193	-1.57895	0.554623	0.50951	2.92703	-0.307831	0.376827	2.05397	-0.469704	-1.84963	0.819996	-1.08536	1.78594	-1.66387	1.40115
25.3	2.72535	-0.663425	-2.49714	-3.1526	0.18045	0.607697	-0.843876	0.833263	1.05618	-0.018578	-0.095531	-5.05265	-0.96064	0.777534	-1.04025
25.35	-0.63158	1.16763	-0.055729	-0.711193	1.09598	-2.13889	3.73376	0.222912	1.36135	-1.84963	-0.400707	-3.52677	0.260063	-1.3587	-2.56613
25.4	0.589123	-1.57895	3.3012	-0.406017	2.01151	-1.52853	-1.45423	2.96949	-1.38523	-3.37551	2.65105	-3.2216	-2.18134	2.30341	0.18045
25.45	-0.326405	-1.57895	-0.055729	-0.100842	1.40115	3.35428	0.376827	-1.91332	2.27688	-0.628929	-2.53694	-2.30607	-0.045113	-1.66387	-1.04025
25.5	-2.15746	1.16763	0.249447	4.4768	-2.56613	-1.52853	2.51306	-0.692616	2.27688	-1.84963	-0.095531	2.88192	-2.18134	2.30341	-2.87131
25.55	-0.021229	-0.663425	4.52191	0.50951	-2.26096	-1.52853	0.071651	3.57985	-0.164528	-3.07034	1.43035	-1.08536	-1.26582	-1.66387	-1.95578
25.6	-3.98851	-1.57895	0.249447	3.56127	-1.6506	-0.613007	3.12341	-1.30297	2.88723	0.286598	0.209644	1.05086	-2.48652	0.167183	3.23221
25.65	0.589123	-0.053074	-0.360905	1.11986	-0.735077	0.912872	-1.7594	0.222912	1.9717	-2.76516	3.87175	1.35604	-1.26582	-2.27422	-0.429901
25.7	-2.76781	3.30386	4.21673	-0.711193	-4.09201	-2.13889	-0.843876	0.222912	0.140648	-3.07034	-0.400707	1.05086	-1.87617	-0.137993	1.09598
25.75	-1.85228	-1.57895	1.77533	2.64574	-2.26096	-1.52853	0.376827	-1.30297	1.05618	-0.018578	2.0407	5.32333	-2.48652	-2.27422	5.97879
25.8	-1.24193	-0.663425	1.47015	-1.01637	-0.124725	1.52322	-2.67493	1.13844	-0.164528	-3.07034	2.95623	0.135338	-1.26582	-1.05352	0.790802
25.85	-3.07299	-0.053074	3.91156	0.204334	3.53738	-1.52853	0.987179	-0.38744	-1.38523	-3.68069	0.209644	1.96639	-3.09687	-1.05352	2.31668
25.9	2.42018	2.38833	1.16497	-2.54225	0.790802	-2.44406	-2.98011	-2.21849	1.05618	0.286598	2.0407	1.66122	0.870415	-0.137993	4.14774
25.95	-3.07299	-1.88413	1.47015	-3.45777	1.09598	-1.22336	-1.7594	1.13844	-1.38523	-4.29104	-0.400707	-0.475014	-3.70722	-1.96905	1.09598
26	-1.24193	-0.663425	2.38568	-1.32154	3.53738	-0.613007	0.682003	-2.21849	-1.69041	-3.98586	-0.095531	1.05086	2.39629	0.167183	3.23221
26.05	-1.24193	2.08316	2.0805	-5.28883	4.75809	-3.96994	-3.59046	-2.82885	0.445824	-1.54446	2.65105	-3.2216	-0.045113	-1.96905	-0.124725
26.1	-2.46264	1.77798	-0.971256	-2.23707	0.485626	-3.66476	-1.45423	0.222912	0.750999	-4.90139	-2.84211	-2.30607	0.870415	-0.137993	1.40115
26.15	2.42018	-0.663425	-0.66608	-1.9319	1.40115	-0.918182	-1.45423	-3.74437	-1.08005	-5.81692	-0.095531	-0.475014	1.78594	-1.3587	1.09598
26.2	-2.76781	-0.35825	1.77533	-2.84742	3.23221	-1.52853	-2.67493	-2.52367	1.36135	-3.68069	0.209644	-2.00089	0.565239	0.167183	0.18045
26.25	0.283947	2.99868	-2.49714	1.42504	0.18045	-3.35959	-0.233524	-0.692616	2.88723	-6.42727	-1.01106	0.135338	3.92217	-1.05352	1.40115
26.3	0.894299	1.4728	-1.88678	-1.01637	2.31668	-0.307831	-4.20081	-4.35473	-0.469704	-7.03762	2.34587	-0.169838	-0.655464	-0.137993	-1.6506
26.35	-0.326405	-0.35825	0.249447	0.814686	1.70633	2.74393	-2.67493	-4.04955	0.445824	-3.98586	-1.62141	-0.475014	1.78594	-0.443169	1.40115
26.4	2.115	1.16763	-0.971256	2.03539	2.31668	3.35428	-0.233524	-0.38744	1.66653	-4.29104	0.51482	2.88192	0.260063	-2.27422	-1.34543
26.45	-0.936756	3.60903	-1.27643	1.11986	5.06326	0.912872	-2.67493	-3.4392	-3.52146	-5.20657	2.65105	-2.00089	-0.045113	-1.3587	1.40115
26.5	-0.63158	-0.053074	-0.360905	5.6975	2.01151	1.8284	-1.45423	-2.52367	-2.30076	-2.15481	-1.01106	-0.78019	3.31182	-2.27422	-2.56613
26.55	1.80983	-0.663425	2.0805	0.50951	5.97879	4.88016	-2.06458	0.833263	0.445824	-3.07034	0.819996	-0.475014	-1.26582	0.472359	1.70633
26.6	-0.63158	0.557278	-0.971256	1.42504	1.70633	3.96463	-2.06458	-2.82885	-3.52146	-4.29104	-0.095531	-2.00089	0.565239	-3.49493	-0.429901
26.65	1.50465	-2.79966	0.249447	2.64574	4.75809	-0.002655	0.987179	-0.38744	-2.91111	-1.54446	-1.92659	0.135338	-0.045113	0.167183	2.01151
26.7	-0.936756	-0.35825	2.99603	-1.62672	2.01151	0.912872	-3.89563	1.74879	0.140648	-0.018578	0.209644	-2.00089	-1.26582	-2.5794	-1.6506
26.75	-0.936756	-1.57895	-0.66608	0.50951	3.23221	0.607697	-3.28528	-2.52367	-1.69041	-3.98586	-1.92659	-2.30607	2.09112	0.472359	2.62186
26.8	3.3357	-2.1893	-0.971256	-0.406017	1.40115	1.21805	0.682003	-1.30297	-2.60593	-2.76516	-2.84211	2.27157	-2.79169	-1.66387	-2.56613
26.85	-1.24193	1.77798	-0.66608	-2.23707	1.09598	-2.74924	-4.20081	0.222912	-0.469704	0.286598	-0.095531	-2.61124	-0.96064	-0.443169	0.18045
26.9	1.19947	-0.663425	-0.055729	0.814686	0.790802	-3.35959	-3.89563	-3.13402	0.445824	-3.68069	-3.45247	-0.78019	-1.26582	1.08271	-3.48166
26.95	3.64088	3.91421	-3.71784	-3.76295	-0.735077	-0.307831	-0.5387	-3.4392	-1.99558	-3.98586	-3.75764	2.57674	-2.79169	-1.3587	1.40115
27	0.283947	-0.053074	-4.02301	-2.23707	-1.04025	0.607697	-4.20081	-1.30297	-0.469704	0.286598	-1.01106	-1.39054	1.48077	3.82929	-2.26096
27.05	2.72535	3.91421	-1.27643	0.204334	-0.735077	-2.13889	-2.67493	-3.13402	2.88723	-1.23928	-4.06282	0.440514	-1.57099	-1.66387	1.40115
27.1	-0.63158	-0.053074	-2.19196	-2.23707	-2.26096	-2.44406	-0.843876	-2.21849	-1.08005	-2.45998	-2.84211	1.35604	-0.350288	0.777534	-1.34543
27.15	-0.936756	4.52456	-4.63337	0.50951	-3.17648	-0.918182	-2.36976	1.13844	0.140648	-0.934105	-1.01106	0.745689	1.48077	-0.137993	0.18045
27.2	3.03053	1.16763	-2.49714	0.204334	-3.48166	2.43875	-0.233524	-1.91332	1.9717	-0.323753	-3.14729	2.57674	-1.57099	-1.66387	-0.735077
27.25	-1.85228	4.21939	1.77533	-0.100842	-2.26096	-0.918182	0.071651	-0.082264	1.36135	-3.68069	-1.62141	1.35604	0.260063	1.38789	0.485626
27.3	-0.936756	0.557278	-0.971256	4.4768	-1.6506	-1.83371	-1.7594	4.1902	-1.69041	-2.76516	2.34587	0.135338	-0.655464	-2.5794	1.09598
27.35	1.19947	5.44009	-1.58161	0.50951	-2.26096	-1.52853	-0.843876	1.44362	-0.164528	-1.23928	-1.01106	2.57674	-1.57099	0.167183	-0.735077
27.4	-1.54711	-0.968601	0.249447	0.50951	-0.429901	-0.002655	-0.843876	1.44362	2.27688	-4.29104	0.51482	-0.169838	1.48077	-1.66387	2.92703
27.45	1.19947	2.69351	3.60638	4.17162	-2.56613	-0.918182	-2.67493	3.57985	-2.30076	-4.29104	2.34587	-1.08536	-1.87617	-2.88457	-1.34543
27.5	0.894299	-1.57895	-0.360905	-0.406017	0.18045	-4.27512	-0.843876	1.44362	-2.30076	-2.15481	-0.400707	0.745689	-0.96064	0.472359	0.18045
27.55	0.283947	3.91421	-1.27643	-1.62672	-3.48166	-3.35959	-1.45423	-0.997791	-2.60593	-2.45998	1.12517	-2.30607	1.78594	-3.18975	-2.87131
27.6	1.50465	-0.968601	0.249447	1.11986	-0.124725	-0.002655	-2.98011	0.528088	-0.164528	-4.59621	1.43035	-1.69572	-1.26582	0.167183	-2.26096
27.65	-0.021229	2.69351	0.249447	-2.84742	-4.39719	1.52322	-0.5387	1.13844	-2.60593	-1.84963	-2.84211	0.440514	0.565239	-1.3587	-0.429901
27.7	-1.24193	-0.968601	-2.80231	-1.9319	-1.04025	-0.613007	-0.233524	-0.38744	-2.30076	1.81248	-0.705883	-2.91642	0.260063	-1.96905	-3.17648
27.75	0.283947	2.38833	-1.88678	0.50951	-3.48166	-0.307831	-2.67493	1.13844	0.445824	-0.628929	1.12517	-2.61124	-0.96064	1.38789	0.790802
27.8	-1.54711	-0.663425	-0.66608	-2.23707	-1.04025	1.52322	-0.5387	2.66432	0.445824	-0.934105	-2.84211	1.96639	1.48077	-2.88457	-1.95578
27.85	-1.85228	2.69351	0.554623	-0.711193	-1.95578	4.57498	-2.36976	-1.30297	-1.69041	0.591774	-2.53694	-2.61124	-2.18134	-0.137993	0.485626
27.9	0.589123	-0.968601	-2.49714	2.34056	-0.429901	1.52322	-2.36976	-0.082264	-0.774879	2.728	0.819996	-2.30607	-2.18134	-1.96905	1.09598
27.95	-2.76781	2.99868	-1.58161	-0.406017	2.01151	1.52322	-1.14905	3.88502	2.88723	-1.23928	-2.53694	2.57674	1.78594	-2.27422	0.18045
28	-2.46264	-1.27378	-0.971256	1.73021	-1.04025	2.74393	0.071651	1.74879	0.445824	-1.84963	-1.62141	-2.00089	-3.70722	1.99824	2.62186
28.05	1.50465	2.08316	-0.360905	3.56127	3.23221	3.65945	-1.7594	1.44362	-0.164528	0.591774	2.95623	-1.08536	-2.48652	-1.3587	-1.34543
28.1	-2.76781	-2.79966	-3.41266	-0.406017	-1.34543	0.302521	0.682003	2.66432	0.445824	0.89695	-1.01106	2.88192	1.48077	0.167183	-0.124725
28.15	-2.76781	2.38833	-3.10749	1.11986	1.09598	0.607697	2.20788	4.1902	2.88723	-1.23928	-0.705883	-1.08536	-1.26582	1.99824	0.18045
28.2	0.589123	-2.1893	-1.27643	1.73021	0.485626	1.8284	-0.843876	1.74879	-1.38523	-1.23928	3.87175	-0.78019	0.565239	1.08271	-1.6506
28.25	-3.37816	-0.35825	1.16497	-2.84742	-1.34543	-1.52853	0.071651	1.74879	-0.164528	0.591774	-0.400707	2.57674	1.78594	4.74482	0.18045
28.3	-3.37816	-3.10483	-0.66608	0.50951	2.31668	2.74393	4.03894	4.49537	1.9717	-0.323753	-0.705883	-0.475014	-0.655464	1.08271	-2.87131
28.35	-0.326405	-1.57895	0.859798	1.73021	-2.26096	-2.74924	-0.233524	2.05397	3.19241	-2.76516	3.56658	-1.39054	-0.045113	1.69306	-3.48166
28.4	-3.98851	-2.1893	2.69085	-1.62672	1.40115	-1.83371	0.071651	-0.082264	-0.164528	-1.54446	1.12517	0.440514	0.870415	3.82929	-2.26096
28.45	-1.85228	-1.57895	6.96331	-0.406017	0.18045	-0.613007	2.81823	1.13844	0.750999	0.89695	-0.400707	0.135338	-1.57099	-1.05352	-4.09201
28.5	1.19947	0.862453	3.91156	2.64574	-0.735077	-2.44406	-0.5387	2.35914	2.27688	-0.323753	2.0407	-0.78019	-0.350288	0.777534	-1.95578
28.55	-3.68334	-1.57895	2.38568	-0.711193	3.23221	0.302521	-0.233524	-0.997791	3.49758	-1.54446	3.56658	1.05086	-0.045113	0.472359	-3.17648
28.6	-2.76781	2.08316	2.38568	-0.100842	-0.124725	-2.74924	0.987179	-0.082264	-1.08005	-0.628929	0.209644	1.66122	-1.57099	-1.96905	-2.56613
28.65	1.80983	-1.88413	2.69085	3.25609	2.01151	1.52322	-0.233524	2.66432	-0.469704	2.42283	1.43035	-1.39054	-0.045113	1.08271	2.62186
28.7	-2.15746	1.16763	1.77533	-0.711193	1.09598	-1.22336	-2.67493	1.74879	-0.469704	-0.018578	4.4821	0.745689	-1.26582	-1.05352	-1.95578
28.75	-0.936756	-1.27378	-1.58161	-0.711193	0.790802	3.65945	-0.5387	-0.692616	0.750999	-2.15481	0.819996	3.49227	-2.79169	-2.27422	-0.429901
28.8	1.50465	0.252102	-1.58161	3.56127	5.36844	-0.918182	1.29235	2.35914	-1.99558	-1.84963	1.12517	-0.475014	1.17559	0.777534	1.09598
28.85	-0.936756	1.4728	-0.971256	-1.62672	-0.124725	2.74393	-2.98011	6.6316	-1.99558	-0.018578	4.17693	-0.475014	-0.045113	-2.27422	-1.6506
28.9	-2.46264	-0.35825	0.554623	-1.01637	1.70633	-0.613007	-1.45423	2.05397	-0.774879	-1.84963	1.73552	2.88192	-1.57099	-1.66387	0.790802
28.95	0.894299	2.38833	-1.88678	2.34056	0.485626	3.65945	2.51306	2.66432	3.19241	-3.37551	0.51482	-0.475014	0.260063	0.777534	-0.429901
29	-0.936756	-1.88413	-1.88678	-0.711193	-0.735077	-1.52853	-0.843876	2.66432	1.05618	-3.37551	2.0407	-1.39054	0.870415	-2.88457	-2.26096
29.05	-0.936756	0.862453	2.0805	-1.9319	2.62186	0.302521	-1.45423	4.49537	-1.69041	-0.323753	3.2614	-0.78019	-0.350288	-1.3587	2.01151
29.1	2.115	-0.968601	-1.27643	0.204334	-1.95578	-1.52853	-0.233524	0.222912	-1.38523	-1.54446	-1.31624	0.440514	2.09112	1.08271	-1.95578
29.15	2.115	-1.88413	-2.49714	1.11986	-0.124725	0.607697	0.376827	-0.38744	0.750999	-3.37551	-1.62141	-2.30607	2.39629	-1.05352	-1.6506
29.2	-1.54711	1.4728	1.77533	-1.9319	2.31668	-1.52853	-2.98011	2.05397	-0.774879	-3.68069	1.73552	-0.78019	-0.350288	-0.137993	0.790802
29.25	-0.021229	-2.1893	-1.58161	-0.406017	-1.34543	-0.307831	-2.67493	2.66432	-3.82664	-3.37551	-0.095531	2.57674	1.48077	0.167183	-2.87131
29.3	3.03053	1.77798	0.859798	3.56127	1.40115	0.607697	0.071651	-1.60814	-3.52146	-1.54446	-2.23176	-1.08536	3.617	-1.66387	0.485626
29.35	-0.63158	-0.968601	-0.360905	-0.406017	-0.124725	0.912872	-2.98011	-1.60814	-2.30076	-4.29104	-1.62141	0.440514	-2.18134	0.167183	0.485626
29.4	-1.24193	0.252102	-0.055729	0.204334	1.09598	3.0491	-2.36976	-0.082264	-0.164528	-3.98586	1.73552	2.57674	-1.26582	-0.443169	-2.56613
29.45	2.115	2.38833	2.0805	4.78197	5.06326	1.21805	-0.843876	1.13844	-3.21629	-2.15481	-1.01106	0.745689	3.00664	-1.3587	0.18045
29.5	0.283947	0.862453	-0.971256	1.42504	1.40115	4.57498	-0.843876	-1.30297	-3.82664	-0.018578	-1.01106	-0.169838	-1.26582	1.08271	-1.6506
29.55	-0.326405	4.21939	3.3012	0.204334	3.84256	0.607697	-3.28528	-1.30297	-3.52146	-2.15481	1.12517	1.35604	-0.96064	-0.443169	-1.34543
29.6	1.80983	-0.053074	-0.360905	2.95092	6.58914	4.57498	-2.06458	0.222912	-1.99558	-3.07034	2.0407	4.10262	1.78594	-1.66387	2.31668
29.65	3.03053	1.16763	4.52191	4.78197	2.92703	-0.918182	0.987179	3.57985	-0.164528	-1.54446	-0.705883	0.135338	0.565239	-0.137993	-1.04025
29.7	-0.63158	2.38833	-0.055729	-0.711193	5.06326	1.21805	-1.7594	0.833263	-3.52146	0.89695	-0.705883	-1.39054	0.260063	0.167183	-1.04025
29.75	-0.326405	0.252102	3.60638	-0.406017	1.70633	0.912872	-2.98011	0.833263	-2.91111	-2.15481	1.73552	1.96639	2.70147	-0.748344	2.62186
29.8	3.3357	3.91421	0.249447	2.64574	0.485626	-1.22336	0.376827	2.66432	-1.69041	-0.934105	-1.31624	1.96639	3.00664	2.91377	-1.34543
29.85	-1.24193	-0.663425	4.21673	-0.100842	2.01151	1.52322	-0.233524	5.4109	-0.469704	2.728	-2.84211	-0.475014	-0.045113	1.38789	-1.95578
29.9	-1.54711	0.557278	0.554623	-2.54225	-0.735077	-2.44406	-2.98011	2.66432	-1.08005	-1.23928	-2.23176	-0.475014	0.565239	0.777534	1.70633
29.95	0.894299	2.38833	1.47015	-1.01637	-2.26096	0.607697	0.376827	1.44362	-3.21629	-1.54446	-0.400707	4.10262	2.09112	2.60859	-1.95578
30	1.50465	-0.35825	-0.971256	0.814686	2.01151	-1.83371	-2.06458	0.833263	-2.30076	2.11765	-4.06282	1.66122	-3.09687	1.99824	-2.26096
30.05	-1.24193	2.69351	0.859798	-1.62672	-1.04025	-1.83371	-1.45423	4.80055	-0.469704	-1.54446	-3.14729	1.05086	-1.87617	-1.3587	0.18045
30.1	-0.63158	-0.968601	-1.27643	-1.01637	0.18045	1.52322	0.987179	2.35914	-2.91111	-0.323753	-1.31624	1.66122	2.09112	1.08271	-4.09201
30.15	2.42018	0.557278	-0.360905	1.11986	3.84256	-0.613007	-2.67493	-0.692616	-2.60593	-1.23928	2.0407	5.6285	-0.045113	0.472359	-4.09201
30.2	0.894299	2.38833	-2.80231	2.34056	-0.429901	2.74393	0.987179	0.222912	-0.469704	-2.45998	-0.705883	1.35604	-0.350288	-1.05352	0.485626
30.25	0.894299	-1.27378	-1.58161	-0.100842	1.40115	-0.002655	-2.06458	1.44362	-3.21629	0.286598	-0.400707	1.66122	1.17559	-0.443169	-4.09201
30.3	0.894299	0.862453	-1.88678	0.814686	5.06326	-0.307831	0.071651	4.1902	-3.82664	-2.15481	5.39763	0.745689	3.617	-0.443169	-3.48166
30.35	2.72535	1.4728	-2.80231	3.56127	1.40115	2.13357	-2.98011	1.74879	0.750999	0.89695	2.0407	2.57674	-0.350288	-2.27422	0.790802
30.4	-0.936756	0.252102	-1.88678	1.11986	2.92703	-1.52853	-0.233524	0.528088	-3.21629	-4.29104	1.43035	-1.08536	-0.045113	-0.748344	-3.78683
30.45	-0.936756	3.91421	-2.19196	0.50951	3.23221	-0.002655	-0.843876	2.05397	-1.99558	-0.323753	6.00798	-2.00089	3.31182	1.69306	-4.09201
30.5	-1.24193	-0.663425	2.0805	0.204334	0.485626	-0.613007	0.071651	3.57985	-1.69041	-3.37551	0.819996	-1.08536	0.260063	-1.05352	-0.429901
30.55	0.894299	1.4728	-1.58161	2.03539	2.31668	-0.918182	-1.7594	2.05397	-3.21629	-0.934105	1.73552	-1.39054	-0.350288	-1.05352	-4.70236
30.6	-3.07299	2.99868	3.3012	-1.32154	2.31668	4.57498	-0.233524	-0.38744	0.140648	-4.90139	1.12517	-3.52677	2.09112	2.91377	-3.17648
30.65	-3.68334	-0.663425	-1.88678	-1.32154	-1.34543	-0.002655	-2.06458	0.833263	-2.60593	-0.628929	-1.31624	-2.91642	3.617	0.167183	0.18045
30.7	-2.15746	1.77798	1.47015	-0.100842	1.70633	2.43875	2.20788	5.10572	1.05618	-2.45998	2.34587	-0.78019	0.565239	-0.443169	-3.17648
30.75	-1.85228	-0.35825	1.47015	2.34056	2.31668	3.65945	-0.843876	1.74879	-3.82664	-0.628929	-1.31624	0.135338	1.48077	2.91377	-2.87131
30.8	-2.76781	-1.27378	-0.66608	-0.711193	0.790802	1.21805	3.73376	0.833263	0.750999	-2.45998	2.34587	-3.52677	4.53252	1.08271	0.18045
30.85	-1.54711	2.69351	1.77533	-0.711193	2.92703	5.49051	-0.843876	3.57985	-2.91111	-0.628929	-1.01106	-3.52677	3.92217	-0.748344	-1.04025
30.9	1.80983	-2.49448	-2.19196	-0.100842	4.14774	1.8284	2.81823	-0.082264	-0.774879	-2.76516	2.34587	-1.39054	0.870415	0.777534	-2.56613
30.95	1.50465	-1.88413	1.16497	3.86644	3.23221	1.52322	-0.5387	0.222912	-3.21629	-0.628929	-0.400707	-1.08536	1.48077	1.69306	0.18045
31	-0.936756	0.252102	-3.41266	-0.406017	4.45291	4.26981	1.29235	4.1902	-0.774879	-3.07034	3.2614	-4.13712	3.617	-0.748344	-0.735077
31.05	-0.021229	-4.32554	-2.80231	-0.100842	4.75809	-0.307831	-1.14905	-0.997791	-1.38523	-1.54446	-2.23176	-3.83195	0.870415	-0.137993	-3.17648
31.1	3.64088	-2.1893	0.554623	2.03539	1.40115	0.302521	0.682003	2.05397	-1.38523	-2.45998	2.95623	-2.61124	-0.96064	3.52412	-1.6506
31.15	0.894299	-2.1893	-2.19196	4.4768	3.53738	0.302521	-1.45423	1.44362	-0.774879	-3.68069	-1.62141	-1.69572	-0.350288	-0.748344	-0.735077
31.2	-0.63158	-2.1893	0.554623	1.73021	5.06326	-1.83371	-1.7594	1.44362	-1.69041	-2.45998	1.73552	-3.83195	2.70147	-1.3587	-4.39719
31.25	-0.936756	0.252102	-2.49714	0.204334	2.01151	0.607697	-1.7594	2.96949	0.750999	-4.90139	-3.45247	-0.475014	1.17559	1.69306	-2.56613
31.3	-0.021229	-0.663425	-0.971256	2.95092	3.23221	-0.918182	-1.14905	0.222912	-0.774879	-0.628929	-0.095531	-0.169838	-0.96064	2.30341	0.790802
31.35	-0.936756	-0.35825	1.47015	5.39232	6.28397	-1.22336	-0.5387	4.49537	2.27688	-3.37551	-2.23176	-1.69572	0.565239	-0.137993	-2.87131
31.4	-3.07299	2.38833	-2.19196	3.56127	2.01151	2.74393	-1.7594	-0.082264	0.140648	0.591774	0.819996	2.57674	3.617	0.777534	-2.56613
31.45	-2.76781	0.862453	1.47015	3.25609	2.92703	-0.307831	-0.843876	3.88502	4.10793	-3.07034	-1.92659	-0.475014	-0.655464	3.82929	-1.04025
31.5	-1.24193	0.252102	-1.88678	3.86644	5.06326	0.912872	-1.45423	-0.997791	-0.164528	-0.323753	0.51482	-0.169838	-2.48652	-0.137993	-0.429901
31.55	-0.326405	4.21939	-2.49714	6.61303	2.31668	4.26981	-0.233524	2.66432	2.27688	-0.323753	-1.01106	2.57674	-2.48652	-1.05352	-2.26096
31.6	-2.46264	0.252102	0.859798	2.34056	1.70633	0.607697	0.376827	-0.38744	0.445824	-0.934105	0.819996	-1.69572	0.565239	0.167183	-1.6506
31.65	-2.76781	0.557278	-3.41266	1.42504	4.14774	1.21805	-0.843876	2.66432	1.36135	0.591774	-0.095531	2.57674	-0.350288	1.38789	1.40115
31.7	-1.24193	3.60903	-0.971256	4.17162	2.01151	4.57498	1.90271	-0.997791	2.27688	-1.84963	0.819996	-2.00089	-2.48652	-1.96905	-2.26096
31.75	1.50465	-1.57895	-0.66608	-0.711193	0.790802	0.607697	-0.5387	1.13844	-0.469704	0.591774	1.12517	1.35604	-1.87617	-1.3587	-1.34543
31.8	-1.24193	-1.27378	-1.58161	-1.62672	3.53738	1.52322	2.51306	-1.30297	3.19241	-2.76516	2.34587	-3.52677	2.39629	1.08271	-1.04025
31.85	-2.76781	3.30386	1.47015	0.204334	2.62186	3.35428	-1.7594	1.13844	-1.38523	-4.59621	2.34587	-0.475014	1.48077	1.08271	-0.124725
31.9	-2.15746	-1.27378	-2.80231	-3.1526	0.485626	0.302521	2.51306	-2.82885	0.445824	-2.45998	2.95623	-2.30607	-0.045113	-0.748344	-2.56613
31.95	-0.326405	-1.27378	-1.27643	1.73021	1.40115	2.43875	-0.843876	-0.997791	0.140648	-3.68069	-0.095531	0.135338	0.870415	-0.137993	-1.04025
32	-5.51439	2.08316	-0.055729	-1.01637	4.45291	2.43875	2.51306	-1.30297	-1.69041	0.286598	3.87175	-0.78019	2.70147	3.21894	1.70633
32.05	-4.29369	-1.57895	-3.41266	-0.100842	0.790802	-0.918182	-3.28528	-0.997791	2.58205	-4.29104	-0.095531	1.66122	3.617	0.167183	-1.34543
32.1	-0.021229	-0.663425	-0.971256	1.42504	-0.735077	1.52322	-0.843876	0.833263	-1.99558	-2.76516	3.87175	0.135338	-0.350288	-0.748344	0.790802
32.15	-3.98851	3.60903	-1.27643	1.11986	2.62186	1.8284	-3.59046	-0.082264	0.140648	-2.15481	-1.31624	3.1871	-1.26582	0.167183	2.01151
32.2	-3.98851	0.557278	-2.19196	2.34056	0.485626	-2.13889	-2.06458	4.80055	-1.38523	-4.29104	4.17693	0.745689	-0.045113	2.30341	3.84256
32.25	-0.021229	-0.053074	2.0805	0.204334	-0.735077	0.302521	-0.5387	2.35914	-2.91111	-0.934105	-0.400707	2.88192	2.70147	-1.3587	1.70633
32.3	-3.07299	4.21939	-2.19196	2.95092	-0.124725	-0.307831	-1.14905	6.32643	1.05618	-4.29104	1.73552	-0.169838	-1.26582	-0.443169	1.09598
32.35	-0.326405	2.08316	-2.49714	-0.100842	2.01151	-1.52853	2.81823	1.13844	-3.82664	-3.68069	0.51482	2.27157	-3.70722	0.777534	4.14774
32.4	-1.24193	0.862453	1.16497	3.25609	-1.04025	-0.307831	-1.14905	3.57985	-2.91111	-1.84963	0.209644	-0.475014	-1.26582	2.60859	2.31668
32.45	-2.15746	5.13491	-4.32819	0.204334	-0.735077	-0.307831	3.42858	1.13844	-1.38523	-3.68069	0.51482	0.135338	1.48077	-1.05352	-1.04025
32.5	1.19947	3.30386	-3.10749	3.25609	1.09598	-2.13889	-2.36976	0.833263	-2.60593	-1.23928	-1.01106	-2.61124	-1.57099	-0.443169	-0.124725
32.55	-0.63158	2.08316	-0.66608	-0.100842	0.790802	-0.307831	0.071651	1.44362	1.66653	-3.68069	0.819996	-0.169838	-2.18134	1.38789	2.62186
32.6	3.94606	3.30386	-1.88678	3.56127	-1.6506	1.8284	-2.67493	-0.692616	-0.774879	-2.45998	-1.62141	-2.61124	-1.26582	2.60859	-0.735077
32.65	-0.936756	1.77798	0.249447	1.11986	0.485626	-1.52853	-2.98011	2.66432	-0.164528	-0.018578	2.65105	-2.30607	0.870415	-0.748344	-2.56613
32.7	4.55641	1.16763	0.249447	3.86644	3.53738	-0.002655	-1.45423	-0.997791	3.19241	-3.68069	-2.23176	-2.91642	-3.40205	-0.443169	-2.26096
32.75	-0.021229	3.30386	-1.58161	-0.406017	-0.429901	3.65945	-2.98011	-0.082264	-1.38523	-0.934105	-0.095531	-3.2216	-1.26582	-0.137993	0.790802
32.8	3.64088	3.60903	1.16497	4.17162	-0.124725	-0.613007	1.90271	-0.082264	0.750999	-0.323753	-0.705883	-1.08536	0.565239	3.82929	-1.95578
32.85	-1.54711	0.862453	-0.055729	0.204334	1.09598	-0.918182	-1.45423	-0.692616	-0.164528	-1.84963	-0.400707	-2.91642	-2.18134	-1.05352	-3.17648
32.9	1.80983	0.862453	-1.27643	3.25609	1.09598	1.8284	0.987179	1.74879	-1.38523	1.81248	2.34587	0.440514	0.260063	-1.96905	-1.95578
32.95	-0.936756	3.91421	2.99603	-1.32154	-2.26096	-0.307831	-1.14905	-3.4392	2.58205	-2.45998	-1.31624	-3.2216	-0.045113	-1.66387	2.01151
33	1.80983	0.557278	-2.19196	2.34056	-2.26096	0.607697	-1.14905	-0.997791	-1.69041	-2.45998	2.34587	1.66122	-1.26582	0.777534	-1.34543
33.05	-2.15746	0.252102	-1.58161	-2.23707	1.40115	5.49051	0.987179	-0.997791	-1.38523	0.89695	-1.01106	-1.69572	3.31182	-1.66387	-2.56613
33.1	0.589123	3.30386	1.77533	2.34056	-0.429901	2.43875	-1.45423	-1.30297	2.88723	-2.76516	1.12517	-0.169838	-0.045113	-2.88457	-2.56613
33.15	-3.07299	1.4728	-3.41266	-2.23707	-1.95578	3.0491	2.51306	2.96949	-0.164528	-1.54446	1.12517	-0.78019	5.14288	-1.3587	-0.124725
33.2	-0.326405	0.862453	-3.10749	0.814686	-0.735077	3.96463	-2.06458	-0.997791	0.140648	-0.323753	-1.31624	-1.69572	-0.655464	0.777534	-2.26096
33.25	-2.76781	1.4728	0.859798	-1.32154	3.23221	3.96463	0.071651	0.528088	4.10793	-2.76516	2.65105	0.135338	2.70147	-4.10528	-4.09201
33.3	-0.936756	2.99868	-4.02301	1.42504	1.09598	1.52322	0.376827	1.74879	-0.164528	-0.323753	-2.84211	-3.83195	-0.350288	-2.88457	-4.09201
33.35	-2.15746	-0.053074	-4.32819	0.814686	0.790802	3.0491	-1.45423	0.222912	1.36135	-2.45998	-0.400707	1.05086	2.09112	0.777534	-1.34543
33.4	-0.63158	0.252102	-0.055729	0.50951	1.70633	2.13357	1.59753	1.74879	1.9717	-3.68069	-3.14729	-3.52677	-0.350288	-2.27422	-1.95578
33.45	-1.24193	2.69351	-3.41266	5.08715	4.45291	-2.13889	-2.06458	-0.082264	-1.08005	1.5073	-3.45247	-1.08536	0.870415	-0.748344	-4.70236
33.5	-1.85228	-0.663425	-2.80231	0.50951	0.485626	-2.74924	-0.233524	0.222912	-0.469704	-2.76516	1.12517	-2.61124	-0.045113	1.08271	-3.17648
33.55	-0.936756	0.252102	1.16497	3.86644	0.485626	-0.002655	-1.7594	3.88502	-1.08005	-2.15481	-2.53694	-2.91642	-0.045113	-0.137993	-1.6506
33.6	-1.54711	2.38833	-2.19196	-1.01637	0.790802	-3.05441	-2.36976	-1.60814	-1.69041	1.5073	-0.095531	0.440514	-0.655464	3.21894	-0.124725
33.65	2.42018	2.38833	-1.27643	0.50951	2.92703	-2.44406	0.987179	0.222912	-0.164528	-2.76516	-1.62141	-2.30607	-0.96064	-0.748344	-1.6506
33.7	-1.24193	-0.053074	2.69085	0.204334	0.790802	-1.83371	-2.06458	0.222912	-0.469704	-1.54446	-0.095531	0.440514	0.260063	0.777534	-1.6506
33.75	2.42018	-0.35825	-0.055729	-2.23707	-1.6506	-0.307831	0.376827	-0.692616	-2.60593	0.591774	2.95623	-2.00089	0.260063	-1.05352	-0.429901
33.8	-1.85228	2.69351	-1.27643	1.11986	-1.04025	-3.66476	-1.45423	2.05397	2.88723	-3.07034	-0.095531	-1.69572	2.39629	0.167183	2.01151
33.85	-0.63158	0.557278	2.0805	-2.84742	1.09598	-1.83371	-2.06458	-0.692616	0.140648	-2.15481	2.95623	1.35604	1.78594	-0.137993	-1.6506
33.9	-1.24193	-2.79966	0.249447	0.50951	0.790802	0.912872	1.59753	-1.60814	-0.469704	-0.628929	0.819996	-1.69572	3.92217	-1.3587	-1.04025
33.95	-1.85228	-1.27378	-1.58161	-1.32154	-1.04025	-2.44406	-2.36976	3.27467	2.88723	-2.76516	0.209644	0.440514	1.78594	-0.748344	0.485626
34	1.50465	1.4728	0.859798	-1.01637	-1.6506	-2.13889	-0.843876	-1.30297	0.750999	-2.15481	2.95623	-2.61124	5.75323	-2.5794	-2.26096
34.05	-0.936756	-1.88413	0.859798	2.03539	0.485626	-0.002655	-3.28528	-0.692616	0.750999	-1.84963	-1.92659	-1.08536	2.70147	0.777534	-3.78683
34.1	2.42018	-1.57895	-1.27643	-0.100842	-0.124725	1.21805	-3.59046	1.44362	3.19241	-3.98586	-0.705883	0.440514	4.22735	-1.66387	-1.04025
34.15	-2.15746	-0.053074	-0.055729	3.86644	-3.48166	-2.44406	-0.843876	-1.30297	1.05618	-2.45998	-2.23176	-3.2216	-0.350288	1.38789	-4.39719
34.2	-0.936756	1.16763	1.16497	0.50951	-3.17648	-1.22336	-6.03186	-0.082264	1.05618	-1.84963	-3.75764	0.135338	2.70147	-1.3587	-5.00754
34.25	-0.936756	-1.57895	-2.49714	1.42504	-1.95578	2.74393	-4.50598	-0.692616	3.49758	-5.20657	0.209644	-2.91642	-1.26582	1.38789	0.18045
34.3	-3.98851	-2.1893	-2.19196	5.08715	-0.735077	-1.22336	-3.28528	-2.52367	0.750999	-3.07034	-4.06282	-2.61124	-0.655464	-0.137993	-2.87131
34.35	-1.54711	-1.27378	1.16497	2.64574	-3.17648	-1.83371	-3.89563	1.13844	-1.99558	-1.84963	-1.31624	0.745689	-0.350288	1.38789	1.70633
34.4	-6.12474	-2.1893	-2.19196	6.61303	-2.56613	-0.307831	0.071651	-1.60814	-1.69041	-3.37551	0.51482	-2.00089	-0.350288	-0.137993	-2.26096
34.45	-4.29369	-4.63071	-1.58161	2.95092	0.485626	1.8284	-1.45423	-2.21849	-1.69041	-1.23928	-1.62141	0.135338	2.39629	1.99824	-0.735077
34.5	-3.68334	-4.32554	2.0805	0.814686	-3.17648	-0.307831	-1.14905	1.13844	-3.52146	0.591774	2.0407	0.440514	-1.57099	-0.137993	-1.6506
34.55	-4.59887	-2.49448	-0.055729	4.17162	-1.04025	-0.613007	3.42858	-2.52367	-1.69041	-1.54446	-0.095531	-0.169838	1.78594	1.38789	-1.95578
34.6	-0.63158	-2.1893	-0.055729	0.50951	1.70633	1.21805	0.071651	-1.91332	-2.30076	1.81248	0.819996	2.57674	-2.18134	-0.748344	-2.87131
34.65	-3.98851	-4.02036	0.859798	0.204334	-1.95578	1.8284	0.987179	2.66432	-3.21629	0.89695	4.78728	-2.00089	-0.045113	3.52412	-3.78683
34.7	-1.85228	-1.57895	1.47015	-0.711193	0.18045	-1.22336	0.376827	-2.52367	-1.38523	-1.84963	-0.705883	-0.475014	-0.96064	0.777534	-1.34543
34.75	0.894299	0.557278	-0.971256	-1.62672	-0.735077	-1.22336	-1.45423	-1.91332	0.750999	-0.628929	1.12517	1.35604	-2.18134	4.74482	-3.78683
34.8	-0.936756	-3.41001	-0.055729	1.42504	0.790802	-0.002655	1.59753	2.05397	-3.21629	0.89695	2.65105	-2.00089	1.78594	1.08271	-1.04025
34.85	2.72535	-0.968601	2.99603	-2.84742	3.23221	0.607697	-1.45423	-1.60814	-1.08005	-3.07034	-0.095531	0.440514	-0.96064	4.43964	-3.48166
34.9	0.283947	3.30386	-1.88678	-1.62672	-1.04025	-1.83371	-2.67493	-2.21849	1.66653	-2.76516	1.43035	-0.169838	1.48077	0.777534	1.70633
34.95	0.589123	-0.663425	-1.88678	1.73021	3.84256	-1.22336	2.20788	0.528088	-1.08005	1.5073	-1.31624	-1.39054	-0.655464	3.52412	-1.95578
35	3.03053	0.862453	-0.360905	-0.711193	-1.6506	0.607697	-1.7594	-3.13402	-0.469704	-1.84963	-1.01106	2.57674	-1.87617	-0.137993	1.40115
35.05	-0.63158	2.99868	-0.66608	3.25609	2.01151	0.607697	-1.45423	-2.52367	3.19241	-1.23928	2.65105	-2.00089	1.48077	0.777534	-1.95578
35.1	1.80983	1.16763	-2.80231	0.50951	-3.48166	-1.52853	0.987179	-0.692616	2.27688	2.11765	-1.62141	-1.39054	-3.70722	1.38789	2.01151
35.15	0.589123	4.52456	-2.80231	0.50951	-0.735077	-0.918182	-2.98011	-4.35473	1.05618	-1.23928	-0.705883	1.35604	-1.57099	-0.137993	-1.95578
35.2	-0.021229	0.252102	0.859798	4.17162	-2.87131	0.607697	0.071651	-2.21849	2.88723	-1.54446	2.65105	-2.00089	-1.87617	2.60859	1.40115
35.25	3.3357	2.69351	-2.19196	0.204334	-0.735077	2.43875	-0.843876	1.74879	2.58205	-0.018578	-0.705883	-0.475014	-2.18134	-1.66387	-3.48166
35.3	-0.936756	1.4728	-4.32819	1.11986	-2.87131	-1.22336	-2.67493	-2.21849	1.05618	-0.628929	1.12517	-0.169838	2.09112	2.91377	-0.124725
35.35	-0.021229	2.08316	-1.58161	2.64574	-2.26096	0.607697	-0.233524	-0.692616	1.9717	-3.98586	3.2614	-1.08536	-1.87617	-1.05352	-5.00754
35.4	3.64088	0.252102	0.554623	-0.406017	-3.78683	2.43875	-1.7594	3.27467	4.10793	-2.45998	-0.095531	1.66122	-0.350288	-0.137993	-2.26096
35.45	-0.63158	0.862453	-3.41266	0.204334	-1.04025	3.0491	-1.45423	0.833263	0.445824	-0.323753	0.819996	-1.08536	1.78594	0.777534	-5.92307
35.5	2.115	0.252102	-3.41266	-1.32154	-3.17648	-0.307831	1.29235	1.44362	-1.08005	-4.90139	1.43035	-2.61124	-0.655464	-1.66387	-4.09201
35.55	0.589123	-0.053074	-1.88678	-3.45777	-1.34543	-0.613007	-1.45423	4.1902	1.9717	-3.07034	-1.92659	3.1871	2.39629	3.21894	-3.78683
35.6	-0.936756	-1.57895	-0.66608	0.204334	-2.56613	0.302521	-0.233524	1.13844	1.36135	1.5073	-0.095531	-1.08536	0.260063	0.167183	-4.39719
35.65	1.80983	-1.27378	-3.41266	-3.45777	-1.04025	2.74393	4.03894	1.13844	-1.08005	-1.54446	0.209644	-0.78019	0.565239	1.08271	-1.04025
35.7	-1.54711	-2.79966	-3.41266	-4.06813	-1.04025	0.912872	0.071651	5.4109	0.140648	-0.934105	-0.705883	2.88192	4.8377	1.38789	-4.70236
35.75	-0.63158	-0.968601	-0.360905	-0.406017	-1.34543	0.607697	-0.233524	2.05397	2.27688	0.286598	1.43035	0.135338	0.260063	0.167183	0.485626
35.8	2.72535	-2.79966	-1.88678	-2.84742	-1.04025	0.302521	4.03894	1.74879	-1.99558	1.81248	-0.400707	1.35604	1.78594	3.52412	-4.09201
35.85	-1.24193	-0.968601	-3.41266	-0.711193	-1.04025	2.74393	0.071651	3.57985	-1.99558	-0.934105	-1.62141	4.71298	3.00664	-0.748344	-1.6506
35.9	-0.021229	-3.71518	-1.27643	2.64574	-0.124725	3.35428	0.071651	3.88502	-1.08005	-1.23928	0.51482	0.745689	0.260063	2.30341	-3.48166
35.95	3.3357	0.252102	1.47015	-0.711193	-1.6506	0.607697	4.03894	1.44362	-0.164528	0.286598	-0.095531	1.96639	1.78594	1.69306	-4.70236
36	-0.63158	-2.49448	0.859798	0.814686	0.790802	1.21805	-0.843876	2.05397	-3.21629	-3.37551	-1.31624	4.4078	-0.350288	1.69306	-0.429901
36.05	1.80983	-0.053074	-0.360905	2.64574	-1.34543	2.74393	-0.233524	4.49537	-3.21629	-3.98586	0.209644	0.440514	-1.57099	5.35517	-3.78683
36.1	2.42018	-3.10483	1.47015	-0.406017	2.92703	4.26981	3.42858	0.833263	-0.164528	-1.54446	-0.705883	1.05086	2.39629	0.167183	-1.6506
36.15	-0.936756	2.69351	3.91156	-0.100842	-1.34543	0.912872	-1.45423	0.222912	-2.30076	-2.15481	-2.23176	3.1871	-1.87617	1.99824	-3.17648
36.2	0.589123	-2.49448	0.249447	1.73021	0.485626	0.607697	-1.7594	3.57985	-2.30076	-5.51174	-1.92659	-0.475014	-1.87617	1.08271	-2.26096
36.25	-0.63158	1.16763	-0.971256	-1.9319	-0.429901	2.74393	3.12341	-0.38744	-1.38523	-4.59621	-1.31624	0.745689	0.870415	-0.748344	-0.124725
36.3	-2.76781	-2.79966	-1.88678	-1.01637	-1.6506	3.0491	-1.45423	-0.082264	1.05618	-2.76516	-2.84211	2.57674	-3.70722	2.30341	-3.78683
36.35	-0.63158	1.16763	0.249447	-0.100842	0.790802	-0.613007	-0.843876	1.13844	-3.21629	-4.29104	-1.62141	-1.08536	-1.57099	-1.96905	0.485626
36.4	-1.85228	-2.1893	-1.88678	-3.45777	-3.78683	0.912872	1.29235	0.222912	-2.30076	-6.73245	-1.31624	1.35604	0.870415	-1.05352	-2.26096
36.45	-2.46264	0.557278	-3.71784	-1.62672	0.485626	3.65945	-0.843876	-1.91332	0.140648	-4.29104	-4.06282	3.79745	-3.09687	0.777534	-1.95578
36.5	-0.326405	-1.27378	-2.49714	-0.711193	-2.26096	-0.918182	-1.45423	-0.997791	-0.469704	-1.84963	-1.92659	-0.475014	0.260063	-1.96905	1.09598
36.55	-2.76781	-0.35825	-0.055729	-3.1526	-0.735077	0.302521	0.987179	1.13844	-3.21629	-5.20657	0.51482	0.745689	-0.045113	1.38789	-1.6506
36.6	-2.15746	-1.57895	0.249447	-1.62672	-0.735077	2.13357	-1.14905	-3.4392	-2.60593	-4.90139	-2.53694	3.79745	-1.26582	-1.66387	-0.429901
36.65	1.19947	-1.57895	-2.49714	-0.406017	-2.56613	-0.307831	-3.89563	-4.04955	-0.774879	-3.37551	-1.31624	-0.475014	0.565239	-1.96905	-0.124725
36.7	-0.936756	-1.57895	-2.49714	-3.1526	3.53738	2.43875	-0.5387	-1.60814	-0.774879	-1.23928	0.819996	1.35604	-0.350288	0.472359	-1.04025
36.75	-0.326405	-3.41001	-0.055729	-0.711193	-2.26096	-1.22336	0.376827	-1.30297	-3.52146	-5.20657	-2.53694	4.10262	-0.045113	-2.5794	2.31668
36.8	1.80983	0.252102	0.554623	-1.01637	0.485626	-0.613007	-2.36976	-4.04955	-2.60593	-5.20657	-1.92659	0.135338	3.31182	0.777534	-2.56613
36.85	0.283947	-4.02036	-3.10749	-4.3733	0.18045	-0.613007	-0.5387	-1.91332	-0.469704	-3.07034	-0.705883	-0.475014	1.17559	1.08271	-0.429901
36.9	-0.021229	-0.35825	-2.80231	-2.54225	-1.34543	-1.83371	1.59753	2.35914	-0.774879	-1.54446	-3.75764	2.57674	0.565239	-0.443169	-0.429901
36.95	0.894299	-4.93589	-1.88678	-0.100842	3.53738	1.8284	-2.06458	-1.91332	-2.91111	-4.90139	-3.75764	0.135338	4.22735	3.21894	-1.34543
37	-0.936756	-0.968601	1.77533	-4.06813	0.790802	-0.918182	-1.7594	-1.91332	-2.30076	-5.20657	-0.705883	-1.39054	0.870415	-0.748344	0.485626
37.05	-1.54711	-1.57895	0.249447	-2.23707	2.31668	4.26981	1.29235	-0.38744	-0.774879	-2.45998	-1.62141	1.96639	0.870415	-0.748344	-1.34543
37.1	0.283947	-2.79966	-0.360905	2.64574	3.23221	-0.307831	-2.06458	0.528088	1.66653	-0.018578	-2.84211	0.745689	3.31182	4.13447	-1.34543
37.15	-0.936756	0.862453	0.554623	-0.406017	2.01151	3.35428	-2.06458	-2.82885	-2.91111	-3.37551	-0.705883	-1.39054	-0.045113	-0.137993	1.40115
37.2	-2.76781	-3.41001	3.60638	-0.100842	6.28397	-1.52853	0.376827	-1.91332	-1.69041	-3.37551	0.51482	0.440514	-0.350288	0.777534	-1.95578
37.25	-0.021229	1.16763	0.554623	4.4768	1.09598	3.96463	-0.233524	0.833263	-0.774879	-2.15481	-2.84211	0.745689	3.31182	1.99824	1.09598
37.3	1.80983	-2.49448	-0.971256	0.50951	1.09598	-1.52853	-2.06458	-0.997791	1.05618	-0.018578	-2.53694	-1.69572	-0.350288	-0.748344	0.790802
37.35	-1.54711	-1.27378	0.859798	0.204334	2.31668	1.8284	-0.5387	-1.91332	-2.60593	-2.45998	1.73552	0.440514	-0.96064	0.777534	-1.34543
37.4	0.283947	-1.27378	0.249447	2.95092	-1.34543	-1.83371	2.20788	-1.30297	-3.21629	-2.15481	-1.31624	3.1871	2.70147	-0.443169	2.01151
37.45	1.80983	-2.79966	-2.80231	1.11986	-0.429901	1.8284	-2.36976	0.833263	-1.99558	-0.628929	-2.53694	1.05086	0.260063	-1.66387	-1.95578
37.5	-1.24193	-0.35825	-0.055729	-1.01637	-2.26096	-0.613007	-1.45423	-0.997791	1.05618	1.5073	-0.705883	1.05086	-0.045113	1.69306	-2.56613
37.55	0.283947	-4.93589	-1.27643	0.204334	-2.87131	3.0491	0.987179	-3.4392	-1.69041	-1.54446	0.209644	2.57674	2.09112	-1.66387	1.40115
37.6	3.64088	-1.57895	-1.88678	1.11986	2.62186	0.607697	-0.233524	-2.82885	-2.91111	-0.934105	-2.23176	1.96639	2.09112	-1.05352	-4.39719
37.65	-1.85228	-4.02036	1.77533	-3.76295	-1.6506	1.52322	-2.06458	0.222912	-3.52146	-0.628929	-1.31624	-0.78019	1.78594	2.60859	-3.48166
37.7	-0.63158	-3.41001	-2.49714	-2.84742	0.485626	2.13357	-0.233524	-2.52367	-0.469704	2.11765	1.43035	2.27157	2.70147	-0.748344	-0.124725
37.75	2.42018	-1.88413	2.69085	1.42504	2.01151	0.912872	4.03894	-3.4392	0.750999	2.11765	-1.31624	3.79745	3.31182	0.472359	-3.17648
37.8	-0.63158	-4.63071	-1.58161	-2.54225	-0.429901	1.52322	0.987179	-2.21849	-1.69041	-0.934105	-0.705883	0.135338	0.260063	4.43964	-1.95578
37.85	-2.15746	-0.053074	-0.055729	-4.06813	1.40115	-1.22336	0.071651	0.833263	-0.469704	-1.23928	0.819996	-0.169838	2.70147	0.777534	-0.735077
37.9	-0.021229	-2.49448	-1.27643	-1.01637	-1.04025	2.74393	1.59753	-4.04955	0.445824	0.286598	1.73552	3.49227	4.53252	1.08271	-1.95578
37.95	-0.021229	-1.57895	-1.88678	-0.406017	-1.95578	-1.83371	1.29235	-3.4392	2.88723	1.5073	-1.31624	3.49227	0.260063	5.66035	0.485626
38	-3.98851	0.557278	-0.66608	-1.01637	2.92703	-0.002655	-0.5387	-1.91332	0.140648	-2.15481	0.51482	1.05086	1.48077	-0.137993	-0.124725
38.05	-2.76781	-1.27378	-1.88678	0.204334	-1.04025	-1.52853	0.682003	0.833263	-1.99558	-1.84963	1.73552	2.27157	5.14288	0.472359	-1.34543
38.1	0.283947	1.77798	-0.360905	5.08715	-0.735077	-3.05441	3.73376	-1.30297	-1.08005	0.89695	2.34587	4.10262	1.48077	4.74482	0.790802
38.15	-2.76781	-2.79966	-2.19196	2.34056	1.70633	-1.22336	-1.45423	-2.21849	-0.164528	-2.76516	-0.400707	0.745689	1.78594	-0.137993	0.790802
38.2	-2.15746	-2.1893	-0.360905	2.34056	-0.735077	-3.35959	0.376827	-0.997791	0.445824	-2.76516	0.209644	1.35604	4.53252	-0.748344	-0.124725
38.25	-0.63158	-0.053074	-2.49714	3.86644	-0.429901	0.607697	4.64929	3.57985	-2.91111	0.286598	3.2614	1.05086	2.70147	1.38789	2.62186
38.3	0.283947	-1.27378	-0.66608	3.56127	-0.429901	-3.35959	-1.14905	1.74879	-1.69041	-3.07034	-0.095531	1.66122	0.870415	-2.88457	-0.429901
38.35	-1.54711	1.16763	-2.80231	-0.406017	-3.78683	-1.52853	0.071651	-0.692616	0.445824	-3.98586	-2.84211	-1.69572	3.00664	-2.27422	-0.429901
38.4	-1.24193	-2.1893	2.0805	0.50951	-2.26096	0.912872	3.12341	-0.38744	1.05618	-0.323753	-1.92659	-1.39054	3.92217	0.472359	2.01151
38.45	1.50465	-0.35825	-1.27643	2.34056	-2.56613	-1.52853	0.376827	1.44362	-1.69041	-5.51174	1.12517	0.135338	-0.96064	-2.88457	-0.124725
38.5	-0.63158	2.08316	1.77533	-1.32154	-2.56613	3.65945	5.25964	3.57985	0.750999	-3.37551	-2.23176	0.135338	0.260063	-2.27422	-1.04025
38.55	-0.936756	-0.053074	-2.19196	-3.45777	-0.124725	-1.22336	-0.233524	0.222912	2.27688	-6.12209	-3.45247	-0.78019	3.617	1.69306	2.01151
38.6	0.894299	1.77798	2.38568	-2.23707	-1.34543	-0.307831	4.64929	0.528088	-1.08005	-3.68069	1.43035	-0.169838	-0.045113	-1.66387	0.790802
38.65	2.42018	-0.35825	-1.88678	1.73021	-1.6506	0.302521	0.682003	1.44362	-0.469704	-3.37551	0.209644	3.79745	-0.045113	-2.27422	-1.04025
38.7	-2.76781	-2.1893	2.38568	-1.9319	1.09598	-3.05441	2.81823	3.27467	-0.774879	-4.90139	-0.400707	2.88192	1.78594	1.99824	1.70633
38.75	-1.24193	1.16763	-2.49714	-1.62672	-1.34543	-0.002655	0.071651	0.222912	-1.99558	-1.23928	0.819996	1.66122	1.78594	-1.05352	-0.735077
38.8	-0.021229	-3.10483	-0.360905	-0.406017	-2.87131	-2.13889	0.376827	-2.21849	0.445824	-4.29104	-1.62141	3.49227	-0.96064	-2.27422	-1.04025
38.85	-0.63158	-3.10483	-3.41266	2.95092	0.790802	-2.44406	-1.45423	-0.997791	-5.35252	-0.323753	-1.01106	6.54403	0.260063	-1.96905	0.485626
38.9	-2.15746	-2.49448	-3.41266	0.204334	-2.87131	0.302521	0.071651	1.13844	-1.99558	-4.59621	2.34587	2.88192	5.14288	-2.5794	-1.04025
38.95	-1.54711	-4.32554	-3.41266	0.814686	-3.78683	-3.35959	-2.36976	-0.082264	-3.82664	-0.628929	-2.23176	1.96639	2.09112	-3.49493	-1.6506
39	2.72535	-0.663425	-4.63337	2.34056	-0.124725	-1.22336	0.987179	-1.60814	-2.91111	-4.59621	2.0407	3.49227	0.565239	-1.3587	-0.429901
39.05	-0.021229	-4.63071	-0.055729	3.25609	-3.48166	-1.52853	-2.06458	-1.30297	-2.30076	-0.628929	-3.14729	5.93368	2.39629	0.777534	0.18045
39.1	-1.24193	-4.32554	-4.02301	-0.100842	-2.87131	-2.44406	2.20788	4.49537	-2.91111	-4.29104	0.51482	2.57674	2.70147	-2.27422	-2.56613
39.15	-0.326405	0.862453	-0.360905	-1.32154	2.01151	2.74393	-2.98011	0.222912	-0.469704	-0.323753	-1.62141	0.440514	-0.655464	-0.443169	-1.04025
39.2	3.03053	-3.71518	-2.19196	-0.711193	-2.26096	-0.918182	0.682003	-0.692616	-2.60593	-4.90139	-1.31624	1.66122	-0.96064	3.52412	1.40115
39.25	1.19947	-3.71518	0.249447	0.50951	-1.6506	0.302521	-2.67493	2.66432	1.05618	0.591774	-1.62141	4.4078	2.70147	-0.137993	-1.95578
39.3	0.589123	-0.968601	2.38568	-3.1526	2.62186	3.35428	1.29235	-2.21849	-2.91111	-4.29104	-1.92659	2.27157	1.78594	-1.05352	-2.26096
39.35	0.589123	-4.63071	0.249447	-4.06813	-1.04025	-1.52853	-2.36976	-1.91332	1.36135	-0.934105	-2.23176	0.135338	0.260063	2.30341	0.18045
39.4	4.55641	-2.1893	4.21673	-3.1526	-1.6506	1.8284	0.071651	-0.38744	-3.52146	-3.68069	-2.23176	1.05086	2.09112	-0.443169	-3.17648
39.45	0.894299	-0.968601	-0.360905	-1.32154	1.09598	2.43875	-1.14905	-2.82885	0.140648	-0.628929	-3.14729	4.4078	5.14288	-1.3587	-2.56613
39.5	-0.936756	-3.41001	0.859798	-3.76295	-0.735077	0.302521	0.682003	1.74879	-3.82664	-1.54446	-0.095531	1.35604	3.92217	-0.443169	0.18045
39.55	-0.63158	-0.053074	1.47015	-4.06813	-1.6506	2.43875	0.682003	-2.52367	-0.469704	-0.628929	-1.31624	0.745689	2.70147	0.777534	-0.735077
39.6	3.03053	-2.49448	-1.88678	-2.54225	-0.124725	-0.918182	-0.233524	-0.38744	-3.21629	-0.628929	-0.705883	3.49227	3.00664	-1.96905	-2.56613
39.65	-0.326405	-3.41001	1.77533	1.11986	-1.6506	0.607697	0.682003	-1.30297	-1.08005	-1.84963	-1.62141	-0.169838	4.8377	-1.05352	-0.124725
39.7	-0.021229	-0.663425	-1.27643	-1.01637	-2.56613	4.88016	-1.14905	-1.60814	-3.21629	0.89695	0.51482	-1.08536	1.17559	1.99824	1.40115
39.75	1.19947	-2.79966	-0.360905	-0.711193	-0.124725	1.21805	-1.14905	-0.692616	-2.60593	-1.54446	-1.01106	1.35604	0.260063	-1.66387	-2.56613
39.8	4.25123	-1.57895	0.554623	-0.406017	0.18045	2.43875	-2.06458	-0.997791	-2.60593	-0.323753	2.34587	-1.08536	-0.045113	-1.3587	-1.95578
39.85	2.115	2.38833	-2.49714	0.50951	-2.26096	7.01639	-1.14905	0.222912	-4.13181	-3.68069	-1.62141	1.35604	3.31182	0.167183	2.31668
39.9	1.19947	-2.1893	1.77533	-1.62672	-0.735077	2.43875	-0.5387	-1.60814	0.445824	-2.15481	3.87175	-0.169838	0.565239	1.99824	-1.95578
39.95	1.50465	-0.35825	-1.58161	-0.711193	1.40115	1.8284	-0.843876	1.74879	-3.82664	-3.68069	-0.400707	-1.08536	-0.350288	-0.137993	-1.6506
40	4.25123	3.60903	-1.58161	2.95092	-2.87131	3.0491	-0.233524	-0.997791	-0.164528	-4.29104	3.87175	1.05086	1.48077	-0.137993	-0.124725
40.05	3.64088	0.252102	1.16497	-0.100842	-2.87131	0.302521	-2.98011	0.528088	-3.21629	-2.45998	-0.705883	-1.08536	5.75323	4.13447	1.09598
40.1	-0.936756	1.16763	-1.58161	1.42504	1.09598	0.607697	-0.233524	-3.13402	-0.774879	-4.59621	4.4821	4.10262	2.09112	1.99824	-1.6506
40.15	-0.63158	2.99868	1.47015	4.17162	-2.26096	-0.002655	-2.67493	0.833263	-0.164528	-0.018578	0.209644	1.05086	0.870415	-1.05352	-0.124725
40.2	-0.021229	-1.88413	0.554623	0.50951	-2.56613	-3.35959	1.29235	-3.13402	-1.38523	-3.98586	4.17693	5.01815	0.870415	0.777534	1.70633
40.25	0.589123	-0.35825	-0.360905	1.73021	0.18045	-2.13889	-2.36976	0.528088	2.58205	-2.15481	-0.400707	0.440514	3.617	3.21894	-1.95578
40.3	-2.76781	1.4728	2.99603	-1.01637	-0.429901	-1.83371	1.90271	-4.04955	-1.38523	-0.934105	2.0407	4.10262	1.17559	0.167183	-1.6506
40.35	-2.76781	-4.63071	-0.66608	-1.01637	-1.04025	-3.96994	-1.7594	0.222912	0.750999	-2.45998	1.12517	0.135338	-0.655464	-0.443169	1.40115
40.4	1.50465	-3.71518	-0.055729	-0.711193	0.790802	-2.13889	2.81823	-2.82885	0.140648	2.11765	1.73552	2.57674	0.565239	1.38789	2.31668
40.45	-3.37816	-2.79966	0.859798	-3.45777	2.62186	-1.22336	-1.7594	1.74879	-2.60593	-3.37551	1.43035	-1.08536	2.70147	3.21894	0.790802
40.5	-2.76781	-7.68247	-1.58161	0.204334	-1.04025	-3.05441	0.071651	-1.91332	1.9717	-1.54446	0.51482	2.27157	3.00664	0.167183	2.01151
40.55	0.894299	-6.46176	1.47015	-3.1526	-0.735077	0.302521	-0.843876	0.833263	-3.82664	-0.323753	2.34587	-2.00089	0.565239	-0.137993	4.45291
40.6	-3.37816	-4.63071	0.859798	1.11986	1.70633	-0.307831	-1.45423	0.833263	-2.30076	-2.15481	-1.01106	2.27157	-0.045113	2.30341	2.31668
40.65	-0.021229	-6.46176	-0.360905	-2.54225	0.18045	-1.22336	0.987179	-0.082264	-1.99558	0.89695	4.17693	-2.61124	1.17559	2.30341	-0.429901
40.7	-1.24193	-4.63071	3.91156	1.42504	-2.87131	0.912872	-1.45423	2.96949	-3.82664	-2.45998	-1.31624	2.27157	3.92217	-0.137993	0.485626
40.75	-2.15746	-1.27378	-0.360905	-0.711193	-1.34543	1.8284	3.42858	-0.38744	-1.38523	-0.628929	3.56658	-2.30607	1.78594	0.167183	3.53738
40.8	1.19947	-4.93589	1.16497	2.64574	0.485626	-1.83371	-0.5387	3.88502	-5.04734	2.42283	-0.400707	1.96639	1.48077	2.60859	-1.34543
40.85	-2.76781	-3.10483	2.69085	-0.711193	-1.95578	0.302521	1.29235	-1.30297	-3.52146	-1.23928	1.12517	-2.00089	2.39629	1.69306	-1.04025
40.9	2.115	1.16763	-1.88678	3.25609	-2.26096	2.13357	0.071651	0.528088	-0.774879	-0.323753	0.819996	2.27157	5.75323	-1.66387	0.18045
40.95	-2.76781	-2.49448	-0.360905	-0.406017	0.485626	-0.613007	0.376827	-0.082264	-5.04734	-2.15481	-0.095531	-1.69572	1.78594	-0.137993	2.62186
41	0.283947	-3.10483	1.77533	3.25609	1.09598	0.607697	2.20788	-0.38744	-2.60593	-3.07034	4.17693	1.35604	0.870415	0.167183	-1.34543
41.05	-3.68334	-0.053074	-0.971256	-0.100842	-1.04025	3.65945	-0.233524	4.1902	-2.91111	-0.018578	1.12517	-0.78019	4.8377	0.777534	-1.34543
41.1	-0.936756	-3.41001	0.249447	2.95092	-0.124725	-0.002655	3.12341	1.13844	-3.52146	-5.51174	5.39763	2.27157	1.17559	-1.05352	0.18045
41.15	-2.15746	-4.02036	0.554623	-1.32154	2.31668	2.13357	-1.14905	2.66432	-1.69041	-4.59621	0.209644	0.135338	-0.045113	-0.443169	2.92703
41.2	0.283947	-2.79966	-1.88678	2.64574	-1.04025	6.10086	2.20788	2.05397	-4.13181	-1.84963	1.43035	1.05086	4.22735	1.08271	-0.124725
41.25	-0.63158	-2.79966	-0.055729	-2.23707	-1.95578	-0.002655	-0.5387	1.13844	-4.74216	-5.20657	-0.095531	1.05086	0.565239	1.69306	-0.124725
41.3	1.19947	-5.24106	-1.88678	1.42504	-1.34543	0.607697	-0.5387	4.49537	-1.38523	-2.45998	-1.31624	-1.69572	1.48077	0.167183	1.70633
41.35	0.283947	-3.71518	-3.10749	-4.3733	0.485626	4.57498	0.682003	-1.60814	-4.43699	-3.07034	1.12517	2.57674	2.09112	0.472359	5.06326
41.4	0.894299	-1.57895	-0.360905	-0.100842	-1.95578	-0.307831	-0.5387	0.528088	-2.91111	-2.15481	-3.14729	-2.30607	0.870415	2.91377	1.09598
41.45	0.283947	-4.93589	-2.80231	-4.3733	-2.56613	-0.918182	2.51306	-1.30297	-1.08005	1.20213	0.819996	1.35604	3.617	4.43964	1.09598
41.5	1.19947	-4.02036	-4.32819	-1.9319	0.18045	0.302521	-2.06458	-2.21849	-2.60593	-3.07034	-2.53694	-3.2216	1.48077	0.777534	1.09598
41.55	1.80983	-0.35825	-0.055729	-3.1526	1.40115	-0.307831	0.682003	-0.082264	0.140648	-3.68069	-1.01106	-0.475014	5.75323	2.60859	3.84256
41.6	0.589123	-2.49448	-3.71784	-1.9319	-0.735077	-2.13889	-0.843876	-5.57543	0.750999	0.286598	0.51482	-0.169838	0.870415	7.18623	1.40115
41.65	-0.63158	-3.10483	-3.10749	-0.100842	-0.429901	-0.613007	-1.14905	-3.13402	-1.99558	-3.98586	-1.01106	-0.475014	6.0584	2.60859	-0.124725
41.7	-3.37816	-1.27378	0.554623	-0.100842	1.40115	1.52322	2.51306	-1.91332	-0.774879	-1.84963	3.2614	1.96639	2.70147	1.99824	1.70633
41.75	-1.54711	-0.053074	-3.71784	3.25609	1.40115	-2.74924	-2.36976	-3.4392	-1.69041	-0.323753	-1.01106	-1.08536	4.53252	6.2707	3.84256
41.8	-4.90404	-2.79966	-2.49714	-0.100842	-2.26096	-0.918182	1.59753	1.13844	-3.21629	-3.07034	0.51482	1.66122	2.09112	2.30341	2.01151
41.85	-2.15746	-3.10483	1.16497	4.17162	-1.04025	2.74393	-0.5387	-1.91332	0.140648	-0.628929	0.819996	-0.78019	3.00664	-0.137993	0.790802
41.9	-5.51439	1.16763	-2.19196	0.50951	0.790802	-0.918182	-0.233524	0.528088	-3.21629	-0.323753	-0.705883	-1.39054	1.48077	1.69306	-0.429901
41.95	-2.15746	-0.968601	-2.19196	0.204334	1.09598	-0.307831	1.59753	4.49537	-3.52146	-3.07034	4.17693	0.440514	2.70147	-1.3587	1.70633
42	-6.12474	-1.27378	0.859798	-0.100842	-1.6506	1.21805	-2.06458	0.528088	0.445824	0.89695	-1.01106	-0.78019	1.17559	2.30341	2.31668
42.05	-3.07299	-0.053074	0.554623	0.50951	-2.26096	2.43875	0.987179	2.96949	-1.99558	-0.934105	1.12517	2.88192	1.78594	-3.18975	-0.124725
42.1	-6.12474	-0.663425	0.249447	2.95092	-0.429901	-1.22336	-2.67493	3.27467	-2.60593	-1.84963	1.12517	-1.69572	0.870415	-1.05352	-1.6506
42.15	-5.20922	-3.41001	1.47015	-1.01637	1.40115	0.302521	-3.28528	1.74879	1.66653	1.20213	-0.705883	-0.78019	1.78594	-3.18975	0.485626
42.2	-2.46264	-3.41001	0.554623	2.03539	-3.17648	3.65945	-0.843876	3.57985	-2.30076	-1.84963	2.95623	0.745689	2.09112	-0.443169	1.40115
42.25	-4.59887	-1.57895	-1.27643	-0.711193	-2.87131	0.302521	-3.59046	0.528088	-1.99558	-0.323753	-1.31624	-1.39054	0.565239	-1.05352	-2.26096
42.3	-1.24193	-3.71518	1.16497	0.204334	-1.6506	-0.307831	-0.843876	0.528088	1.05618	2.42283	0.819996	3.1871	2.09112	0.777534	-1.34543
42.35	-4.59887	-4.93589	1.47015	2.95092	1.40115	0.912872	-3.59046	3.88502	-3.82664	-0.628929	2.34587	-2.00089	0.870415	0.472359	1.40115
42.4	-0.936756	-4.02036	-1.88678	-0.100842	-1.95578	2.43875	-2.67493	-0.692616	-1.69041	-1.54446	-0.095531	-0.475014	4.53252	2.30341	-1.34543
42.45	-1.24193	-0.053074	-0.66608	2.95092	-3.48166	-0.002655	-0.5387	-0.38744	1.66653	1.5073	2.0407	0.135338	1.17559	3.52412	0.485626
42.5	-1.54711	-4.32554	-0.360905	-1.01637	-1.95578	1.21805	-4.20081	2.96949	-1.99558	-2.76516	-1.31624	-1.39054	5.14288	1.38789	3.53738
42.55	2.42018	-2.79966	-2.49714	-0.406017	1.09598	5.18533	-1.14905	-0.692616	-1.69041	-3.37551	-1.31624	1.66122	1.48077	1.38789	-0.429901
42.6	-0.936756	-0.968601	-2.19196	0.204334	-1.04025	2.74393	-3.28528	0.528088	2.27688	-0.323753	2.0407	-1.69572	4.53252	1.99824	2.92703
42.65	2.72535	-0.35825	1.77533	-2.84742	-1.34543	0.302521	-3.59046	2.05397	-1.38523	-3.98586	-3.14729	-1.08536	1.78594	0.777534	0.790802
42.7	0.894299	-3.41001	-2.19196	0.204334	0.790802	1.8284	1.29235	-1.60814	-1.08005	-3.98586	-1.62141	1.35604	2.70147	-0.748344	0.790802
42.75	0.589123	-3.41001	-2.19196	-3.1526	2.31668	2.74393	-3.59046	1.44362	1.05618	-0.934105	-1.92659	-2.30607	4.53252	-0.137993	0.18045
42.8	3.94606	-0.968601	1.16497	-1.9319	-0.429901	-0.613007	-2.36976	0.222912	-1.69041	-4.90139	-2.84211	-0.169838	3.31182	-0.443169	-1.95578
42.85	-0.63158	-0.053074	-0.971256	-0.100842	0.18045	-1.83371	-0.5387	-1.91332	-3.21629	-4.59621	-0.400707	-1.08536	7.88946	-0.137993	1.70633
42.9	1.80983	-4.32554	-1.88678	-1.9319	2.01151	-0.307831	-2.67493	2.05397	-0.774879	-0.323753	-3.75764	-1.08536	1.48077	-1.3587	-0.735077
42.95	-2.15746	-2.49448	1.16497	2.34056	-2.56613	-0.002655	-0.233524	-0.38744	-3.21629	-3.68069	-1.62141	2.27157	4.8377	-0.443169	2.92703
43	-2.76781	0.557278	2.0805	-0.100842	-0.735077	-3.05441	-2.98011	-1.91332	-4.43699	-3.37551	0.819996	-0.78019	3.617	-3.18975	-0.735077
43.05	0.283947	-0.663425	-1.88678	0.50951	-3.17648	-1.83371	-2.36976	0.833263	-1.99558	1.20213	-2.53694	0.135338	3.92217	-0.137993	4.14774
43.1	-4.29369	-2.1893	-0.66608	3.25609	-4.09201	-0.613007	0.987179	-1.60814	-2.60593	-1.23928	0.209644	2.57674	6.0584	-3.18975	-0.735077
43.15	-2.15746	-0.968601	2.0805	-0.100842	-1.04025	1.8284	-2.67493	-0.692616	-5.96287	-0.934105	0.819996	0.135338	1.17559	1.38789	4.14774
43.2	-2.46264	-1.57895	-0.360905	2.34056	-4.09201	-1.83371	-2.67493	3.27467	-5.35252	2.11765	0.209644	1.96639	4.53252	-1.05352	-1.04025
43.25	-2.46264	-2.49448	-0.971256	2.34056	-0.429901	-2.13889	-1.45423	-0.692616	-0.774879	0.89695	3.2614	-0.78019	1.17559	4.74482	2.62186
43.3	1.80983	0.252102	1.47015	1.11986	-5.00754	0.302521	-5.11634	-1.30297	-3.82664	-1.84963	0.819996	-1.39054	1.17559	0.777534	-1.04025
43.35	-2.15746	-2.79966	1.16497	3.56127	-1.34543	3.35428	-2.98011	2.35914	-3.21629	-0.018578	0.209644	2.57674	3.92217	3.21894	2.31668
43.4	-1.54711	-3.71518	-1.88678	-1.01637	-5.61789	-1.83371	-1.7594	-0.38744	0.750999	1.5073	4.4821	-2.30607	-0.045113	1.69306	-3.17648
43.45	0.894299	-0.663425	-1.58161	-1.01637	-2.87131	-0.613007	-3.59046	-0.38744	-2.91111	-3.98586	0.209644	-2.30607	3.31182	1.69306	0.790802
43.5	-1.85228	-4.32554	0.249447	1.11986	-7.44894	0.607697	-1.45423	2.66432	-2.60593	-2.45998	-0.400707	0.440514	2.70147	4.43964	-2.87131
43.55	1.19947	-1.27378	-2.49714	-1.9319	-4.39719	2.74393	-1.14905	-1.30297	-0.469704	-0.323753	3.56658	-2.61124	1.17559	1.69306	-1.04025
43.6	0.283947	-5.54624	-2.80231	0.814686	-6.53342	-1.22336	-1.45423	-0.692616	-1.99558	-3.68069	-0.400707	-0.78019	5.14288	5.66035	-3.48166
43.65	-0.326405	-0.968601	-0.971256	0.50951	-4.09201	-0.918182	2.20788	1.74879	-4.13181	-3.98586	-0.095531	-1.69572	1.17559	-0.137993	-1.6506
43.7	2.72535	-3.10483	0.859798	0.814686	-5.92307	-0.002655	-0.843876	-2.21849	-2.60593	-1.54446	1.73552	-3.2216	3.31182	2.91377	-1.34543
43.75	-0.63158	-0.35825	-2.49714	3.25609	-1.95578	2.43875	0.376827	-1.91332	0.140648	-3.07034	-1.62141	-0.169838	1.48077	2.60859	-0.124725
43.8	-0.936756	-0.35825	-0.971256	0.50951	-3.17648	-0.002655	4.64929	1.44362	-3.82664	-4.59621	0.209644	-2.00089	-0.045113	0.777534	1.09598
43.85	1.50465	-0.053074	2.69085	0.50951	-1.04025	-1.83371	1.29235	-1.30297	-3.52146	-2.76516	2.0407	-2.30607	3.00664	3.82929	0.18045
43.9	-1.85228	0.557278	0.249447	4.17162	-2.26096	-0.918182	1.29235	-1.91332	0.750999	-1.23928	-1.31624	0.745689	-1.26582	0.167183	2.92703
43.95	-0.021229	2.69351	-1.27643	-0.406017	-1.04025	2.13357	2.81823	1.13844	-0.164528	-5.20657	0.819996	-2.00089	-1.26582	2.60859	1.09598
44	0.283947	-0.35825	-0.66608	0.814686	-1.6506	1.21805	-1.14905	0.833263	-2.60593	-3.37551	1.12517	-1.08536	2.70147	-0.443169	5.97879
44.05	-1.24193	1.4728	1.47015	4.17162	-0.429901	-2.74924	-0.5387	-0.997791	-2.30076	0.286598	-1.01106	1.96639	-0.96064	-1.05352	-0.124725
44.1	1.50465	-1.27378	-2.49714	-1.01637	-0.429901	-1.52853	1.59753	0.833263	-0.164528	-3.37551	0.819996	-0.169838	2.70147	2.30341	2.92703
44.15	-0.021229	1.4728	-2.49714	0.814686	-1.04025	-0.918182	-2.06458	1.74879	-2.91111	-3.37551	-0.095531	0.440514	3.00664	-1.66387	1.70633
44.2	-0.021229	-3.71518	-0.055729	0.50951	-1.04025	0.302521	-0.843876	-1.30297	-2.30076	-0.628929	-3.14729	3.49227	1.48077	1.69306	-0.429901
44.25	3.3357	-0.35825	2.38568	-1.9319	-2.26096	-3.05441	1.59753	-0.38744	-0.469704	0.591774	-1.31624	-1.39054	4.8377	-1.05352	2.62186
44.3	0.283947	-4.93589	-1.58161	-0.406017	0.790802	-5.19064	-2.98011	2.66432	0.445824	-2.76516	-1.92659	-0.475014	2.39629	-1.05352	-2.26096
44.35	0.283947	-1.57895	-1.27643	-0.406017	-3.48166	-3.96994	-1.7594	-2.82885	-2.60593	-2.15481	-4.06282	1.66122	2.70147	2.91377	0.485626
44.4	3.94606	-6.46176	0.554623	-1.62672	0.790802	-2.13889	1.29235	-1.60814	-1.99558	3.03318	-1.62141	-2.61124	6.36358	-0.137993	-2.87131
44.45	-1.24193	-1.88413	2.38568	-0.100842	-4.09201	-3.35959	-1.14905	0.833263	-0.774879	-0.323753	0.209644	-0.78019	2.09112	2.91377	-2.26096
44.5	-0.326405	-4.63071	-1.58161	-1.32154	-1.04025	-6.41135	-0.233524	-0.082264	-3.82664	-0.323753	-2.23176	2.27157	3.00664	1.69306	-1.34543
44.55	3.64088	0.252102	-1.27643	-1.01637	-4.09201	-4.27512	3.12341	-1.60814	-4.74216	0.591774	-0.095531	-2.30607	5.44805	1.08271	-2.87131
44.6	-1.24193	-3.41001	-0.66608	1.73021	-3.48166	-2.13889	-0.843876	0.222912	-4.74216	1.81248	1.73552	-0.475014	1.48077	3.82929	0.18045
44.65	-0.63158	0.252102	0.859798	-1.01637	-1.34543	-2.44406	-0.5387	1.74879	-2.60593	-2.15481	-2.23176	2.27157	4.22735	-1.05352	-3.48166
44.7	2.115	-4.02036	-2.49714	-1.32154	-3.48166	-2.74924	2.51306	-1.91332	-5.96287	-2.45998	-0.400707	-2.61124	5.75323	0.472359	-3.48166
44.75	-2.46264	0.557278	-4.63337	1.11986	1.09598	0.302521	-1.7594	-0.38744	-4.74216	-1.23928	2.34587	-0.78019	3.00664	1.08271	-1.6506
44.8	-0.936756	-3.71518	-3.71784	-0.100842	-3.48166	0.912872	0.071651	3.57985	-3.52146	-1.54446	-1.62141	1.35604	4.53252	0.472359	-4.39719
44.85	0.589123	-1.57895	-1.58161	-0.406017	-0.735077	-0.002655	3.12341	-0.692616	-1.38523	-3.98586	-0.095531	-2.91642	3.617	4.43964	-1.95578
44.9	-2.76781	-3.10483	-4.32819	2.64574	-0.735077	0.302521	-0.5387	-0.38744	-5.65769	-3.07034	3.87175	-3.2216	2.70147	1.69306	-5.31271
44.95	-1.54711	-1.57895	-3.71784	-0.711193	-1.95578	-0.307831	-1.45423	1.74879	-5.35252	0.286598	0.51482	0.135338	4.8377	2.91377	-4.09201
45	0.589123	-1.57895	-0.66608	0.204334	0.790802	-1.83371	1.29235	0.528088	-3.52146	-1.23928	-0.400707	-3.83195	3.00664	5.66035	0.18045
[truncated: 9,421 more rows]

## Sheet: Fig 4a
DHS	PZ1-TMC1		pZ1
n =7							4.03894	0.222912	4.10793	-0.934105	2.0407	2.27157	0.260063	1.99824	-1.34543
[truncated: 10,321 more rows]

## Sheet: Fig 4a1
DHS	PZ1-TMC1		pZ1
[truncated: 10,322 more rows]

## Sheet: Fig 4b
DHS	PZ1-TMC1		pZ1
[truncated: 10,322 more rows]

[truncated: 56 more sheets: Fig  4c, Fig 4d ABR, Fig. 4d DPOAE, Fig 4f-vsep traces, Fig 4f, Fig 5a, Fig 5a1, Fig 5a2, Sheet2, Fig 5a3, Fig 5b OHC, Fig 5c, Fig 5d, Fig 5e, Fig 5f, Fig 5g, Fig  5h, Fig 5i, S6c, S7a …]
